# Supplementary material for: Hypoxia inducible factors regulate infectious SARS-CoV-2, epithelial damage and respiratory symptoms in a hamster COVID-19 model
Source: PLoS Pathog. 2022 Sep 6;18(9):e1010807. doi: 10.1371/journal.ppat.1010807 (PMC9481176; doi:10.1371/journal.ppat.1010807)
Supplement: S1 Table — (XLSX) [file ppat.1010807.s009.xlsx]

## Sheet: Clinical Obs
					Vehicle (Group 1)						FG-4592 Pre-Infection Group 2						FG-4592 Post-Infection (Group 3)
Lab-ID					1-1	1-2	1-3	1-4	1-5	1-6	2-1	2-2	2-3	2-4	2-5	2-6	3-1	3-2	3-3	3-4	3-5	3-6
Date	Study Day			DPC	Clinical Obs						Clinical Obs						Clinical Obs
8 APR 2021	0		8 APR 2021	0	H	H	H	H	H	H	H	H	H	H	H	H	H	H	H	H	H	H		Abbreviation	Observation	Clinical Score
			8 APR 2021	0	H	H	H	H	H	H	H	H	H	H	H	H	H	H	H	H	H	H		H	Healthy	0
9 APR 2021	1		9 APR 2021	1	H	H	H	H	H	H	H	H	H	H	H	H	H	H	H	H	H	H		E	Eyes Shut	1
			9 APR 2021	1	H	H	H	H	H	H	H	H	H	H	H	H	H	H	H	H	H	H		B	Lethargic	1
10 APR 2021	2		10 APR 2021	2	R	R	R	W	R.Lb	R	H	H	H	H	H	H	H	H	H	H	H	R		R	Ruffled Fur	2
			10 APR 2021	2	R	H	R	W	Lb W	R	H	H	R	H	W	H	H	H	H	H	H	H		W	Wasp Waisted	3
11 APR 2021	3		11 APR 2021	3	H	H	W	W. Lb	W. R	Lb	H	H	R	H	W. Lb	H	H	H	H	H	H	W		D	Dehydrated	3
			11 APR 2021	3	W	H	Lb. R	W. Lb	W.LB	H	Lb	H	H	H	W. Lb	W	H	H	H	H	H	W		A	Hunched (Arched)	3
12 APR 2021	4		12 APR 2021	4	W. Lb	H	R	W	Hn	W	R. W. Lb	R. Hn	R Hn Lb	H	R W Lb	H	R	H	W	H	H	W		Lb	Laboured Breathing	5
																								Tw	Wet Tail	2
					Vehicle (Group 1)						FG-4592 Pre-Infection Group 2						FG-4592 Post-Infection (Group 3)
Lab-ID					1-1	1-2	1-3	1-4	1-5	1-6	2-1	2-2	2-3	2-4	2-5	2-6	3-1	3-2	3-3	3-4	3-5	3-6
Date	Study Day				Clinical Obs
2021-04-08	0		8 APR 2021	0	0	0	0	0	0	0	0	0	0	0	0	0	0	0	0	0	0	0
			8 APR 2021	0	0	0	0	0	0	0	0	0	0	0	0	0	0	0	0	0	0	0
2021-04-09	1		9 APR 2021	1	0	0	0	0	0	0	0	0	0	0	0	0	0	0	0	0	0	0
			9 APR 2021	1	0	0	0	0	0	0	0	0	0	0	0	0	0	0	0	0	0	0
2021-04-10	2		10 APR 2021	2	2	2	2	3	7	2	0	0	0	0	0	0	0	0	0	0	0	2
			10 APR 2021	2	2	0	2	3	8	2	0	0	2	0	3	0	0	0	0	0	0	0
2021-04-11	3		11 APR 2021	3	0	0	3	8	5	5	0	0	2	0	8	0	0	0	0	0	0	3
			11 APR 2021	3	3	0	7	8	8	0	5	0	0	0	8	3	0	0	0	0	0	3
2021-04-12	4		12 APR 2021	4	8	0	2	3	3	3	10	5	10	0	10	0	2	0	3	0	0	3
Total per Animal					15	2	16	25	31	12	15	5	14	0	29	3	2	0	3	0	0	11
Group Total					101						66						16
					Vehicle (Group 1)						FG-4592 Pre-Infection Group 2						FG-4592 Post-Infection (Group 3)
Lab-ID					1-1	1-2	1-3	1-4	1-5	1-6	2-1	2-2	2-3	2-4	2-5	2-6	3-1	3-2	3-3	3-4	3-5	3-6
Date	Study Day	Time			Clinical Obs
2021-04-09					0	0	0	0	0	0	0	0	0	0	0	0	0	0	0	0	0	0
2021-04-10					2	1	2	3	7.5	2	0	0	1	0	1.5	0	0	0	0	0	0	1
2021-04-11					1.5	0	5	8	6.5	2.5	2.5	0	1	0	8	1.5	0	0	0	0	0	3
2021-04-12					8	0	2	3	3	3	10	5	10	0	10	0	2	0	3	0	0	3

## Sheet: Temperature
				Vehicle (Group 1)						FG-4592 Pre-Infection Group 2						FG-4592 Post-Infection (Group 3)
Lab-ID (TBC)				1-1	1-2	1-3	1-4	1-5	1-6	2-1	2-2	2-3	2-4	2-5	2-6	3-1	3-2	3-3	3-4	3-5	3-6
Date	Study Day		DPC	Temperature (ºC)						Temperature (ºC)						Temperature (ºC)
2021-04-08	0		0	35.8	36.7	36.9	37.2	36.4	36.5	36	36.1	35.3	36.9	36.9	37.4	36.9	36.4	35.6	36.7	36.6	37
			0.354167	36.2	36.3	36.9	37.4	36.3	37	37.1	36.5	36	36.6	37.2	37.2	36.6	36.5	36.1	37.7	37.3	37.6
2021-04-09	1		1.05208	36.9	36.7	36.1	35.6	35.5	36.9	37.6	35.5	35.6	37.4	36.9	37.6	37.1	37.3	36.3	37	37	37.5
			1.36458	37	37	37.3	37.2	36.7	37.5	37.1	36.7	36.5	37.5	37.5	37.6	36.7	38	36.6	37.5	37.2	37.7
2021-04-10	2		2.05208	35.5	36.1	37	36	36.2	36.6	35.5	36.2	35.6	36.7	36.1	37.7	36.3	36.4	34.9	36.7	36.9	37.1
			2.34375	35.1	36.3	36.6	36.3	36.2	36.5	36.4	36.5	35.7	36.5	36.4	37.5	36	36.4	36.5	37.1	36.4	36.9
2021-04-11	3		3.04167	35.1	36	36.2	36.2	36.1	36.4	35.8	35.7	35.3	36.7	35.7	36.9	36.2	36.5	36	36.9	36.4	37.2
			3.33681	34.9	35.7	36.4	35.7	35.7	36.3	36.3	35.8	35.2	36.6	34.9	37	36.3	36.5	36.1	37.1	36.4	37.2
2021-04-12	4		4.04167	34.9	35.6	36.2	34.3	34.7	35.5	36.1	35.3	35.3	37	34.3	36.2	36	36.2	35.1	36.2	36.5	34.8
				Vehicle (Group 1)						FG-4592 Pre-Infection Group 2						FG-4592 Post-Infection (Group 3)
Lab-ID (TBC)				1-1	1-2	1-3	1-4	1-5	1-6	2-1	2-2	2-3	2-4	2-5	2-6	3-1	3-2	3-3	3-4	3-5	3-6
		2021-04-08		36	36.5	36.9	37.3	36.35	36.75	36.55	36.3	35.65	36.75	37.05	37.3	36.75	36.45	35.85	37.2	36.95	37.3
		2021-04-09		36.95	36.85	36.7	36.4	36.1	37.2	37.35	36.1	36.05	37.45	37.2	37.6	36.9	37.65	36.45	37.25	37.1	37.6
		2021-04-10		35.3	36.2	36.8	36.15	36.2	36.55	35.95	36.35	35.65	36.6	36.25	37.6	36.15	36.4	35.7	36.9	36.65	37
		2021-04-11		35	35.85	36.3	35.95	35.9	36.35	36.05	35.75	35.25	36.65	35.3	36.95	36.25	36.5	36.05	37	36.4	37.2
		2021-04-12		34.9	35.6	36.2	34.3	34.7	35.5	36.1	35.3	35.3	37	34.3	36.2	36	36.2	35.1	36.2	36.5	34.8

## Sheet: Weight
		Vehicle (Group 1)						FG-4592 Pre-Infection Group 2						FG-4592 Post-Infection (Group 3)
Lab-ID		1-1	1-2	1-3	1-4	1-5	1-6	2-1	2-2	2-3	2-4	2-5	2-6	3-1	3-2	3-3	3-4	3-5	3-6
Date	Study Day	Weight (g)						Weight (g)						Weight (g)
2021-04-08	0	115	105	119	100	101	116	114	113	124	113	106	93	109	111	110	114	124	95
2021-04-09	1	117	105	119	101	101	117	115	112	125	115	105	95	110	112	110	118	124	96
2021-04-10	2	111	101	115	95	98	113	110	108	122	112	101	90	103	106	105	111	120	90
2021-04-11	3	106	97	110	91	96	114	107	105	117	111	97	90	99	102	101	107	116	85
2021-04-12	4	103	94	108	89	91	109	104	101	113	107	95	87	95	99	96	101	111	80
Average Weight (g) -2 to 0		115	105	119	100	101	116	114	113	124	113	106	93	109	111	110	114	124	95
