# Supplementary material for: Hypoxia inducible factors regulate infectious SARS-CoV-2, epithelial damage and respiratory symptoms in a hamster COVID-19 model
Source: PLoS Pathog. 2022 Sep 6;18(9):e1010807. doi: 10.1371/journal.ppat.1010807 (PMC9481176; doi:10.1371/journal.ppat.1010807)
Supplement: S2 Table — (XLSX) [file ppat.1010807.s010.xlsx]

## Sheet: Genome Alignment 
Position	NC_0455512.2 - SARS-CoV-2 Reference	Veh1	Veh2	Veh3	Veh4	Veh5	Pre1	Pre2	Pre3	Pre4	Pre5	Pre6	Post 1	Post 2	Post 3	Post 4	Post 5	Post 6
1	A	A	.	A	.	A	.	A	.	.	.	.	.	.	.	.	A	A
2	T	T	.	.	T	T	T	.	T	.	T	.	.	T	T	.	.	.
3	T	T	.	.	T	T	.	T	T	.	T	.	.	T	T	.	T	T
4	A	A	A	A	A	A	A	A	A	.	A	.	.	A	.	A	A	A
5	A	A	A	A	A	A	A	A	A	.	.	A	.	A	.	A	A	A
6	A	A	A	A	A	A	A	A	.	A	A	A	.	A	.	A	A	A
7	G	G	G	.	.	.	G	G	G	G	G	G	G	G	.	G	.	G
8	G	G	G	G	G	G	G	G	G	.	G	G	G	G	G	G	G	G
9	T	T	T	T	T	T	T	T	T	T	T	T	T	T	T	T	T	T
10	T	T	T	T	T	T	T	T	T	T	T	T	T	T	T	T	T	T
11	T	T	T	T	T	T	T	T	T	T	T	T	T	T	T	T	T	T
12	A	A	A	A	A	A	A	A	A	A	A	A	A	A	A	A	A	A
13	T	T	T	T	T	T	T	T	T	T	T	T	T	T	T	T	T	T
14	A	A	A	A	A	A	A	A	A	A	A	A	A	A	A	A	A	A
15	C	C	C	C	C	C	C	C	C	C	C	C	C	C	C	C	C	C
16	C	C	C	C	C	C	C	C	C	C	C	C	C	C	C	C	C	C
17	T	T	T	T	T	T	T	T	T	T	T	T	T	T	T	T	T	T
18	T	T	T	T	T	T	T	T	T	T	T	T	T	T	T	T	T	T
19	C	C	C	C	C	C	C	C	C	C	C	C	C	C	C	C	C	C
20	C	C	C	C	C	C	C	C	C	C	C	C	C	C	C	C	C	C
21	C	C	C	C	C	C	C	C	C	C	C	C	C	C	C	C	C	C
22	A	A	A	A	A	A	A	A	A	A	A	A	A	A	A	A	A	A
23	G	G	G	G	G	G	G	G	G	G	G	G	G	G	G	G	G	G
24	G	G	G	G	G	G	G	G	G	G	G	G	G	G	G	G	G	G
25	T	T	T	T	T	T	T	T	T	T	T	T	T	T	T	T	T	T
26	A	A	A	A	A	A	A	A	A	A	A	A	A	A	A	A	A	A
27	A	A	A	A	A	A	A	A	A	A	A	A	A	A	A	A	A	A
28	C	C	C	C	C	C	C	C	C	C	C	C	C	C	C	C	C	C
29	A	A	A	A	A	A	A	A	A	A	A	A	A	A	A	A	A	A
30	A	A	A	A	A	A	A	A	A	A	A	A	A	A	A	A	A	A
31	A	A	A	A	A	A	A	A	A	A	A	A	A	A	A	A	A	A
32	C	C	C	C	C	C	C	C	C	C	C	C	C	C	C	C	C	C
33	C	C	C	C	C	C	C	C	C	C	C	C	C	C	C	C	C	C
34	A	A	A	A	A	A	A	A	A	A	A	A	A	A	A	A	A	A
35	A	A	A	A	A	A	A	A	A	A	A	A	A	A	A	A	A	A
36	C	C	C	C	C	C	C	C	C	C	C	C	C	C	C	C	C	C
37	C	C	C	C	C	C	C	C	C	C	C	C	C	C	C	C	C	C
38	A	A	A	A	A	A	A	A	A	A	A	A	A	A	A	A	A	A
39	A	A	A	A	A	A	A	A	A	A	A	A	A	A	A	A	A	A
40	C	C	C	C	C	C	C	C	C	C	C	C	C	C	C	C	C	C
41	T	T	T	T	T	T	T	T	T	T	T	T	T	T	T	T	T	T
42	T	T	T	T	T	T	T	T	T	T	T	T	T	T	T	T	T	T
43	T	T	T	T	T	T	T	T	T	T	T	T	T	T	T	T	T	T
44	C	C	C	C	C	C	C	C	C	C	C	C	C	C	C	C	C	C
45	G	G	G	G	G	G	G	G	G	G	G	G	G	G	G	G	G	G
46	A	A	A	A	A	A	A	A	A	A	A	A	A	A	A	A	A	A
47	T	T	T	T	T	T	T	T	T	T	T	T	T	T	T	T	T	T
48	C	C	C	C	C	C	C	C	C	C	C	C	C	C	C	C	C	C
49	T	T	T	T	T	T	T	T	T	T	T	T	T	T	T	T	T	T
50	C	C	C	C	C	C	C	C	C	C	C	C	C	C	C	C	C	C
51	T	T	T	T	T	T	T	T	T	T	T	T	T	T	T	T	T	T
52	T	T	T	T	T	T	T	T	T	T	T	T	T	T	T	T	T	T
53	G	G	G	G	G	G	G	G	G	G	G	G	G	G	G	G	G	G
54	T	T	T	T	T	T	T	T	T	T	T	T	T	T	T	T	T	T
55	A	A	A	A	A	A	A	A	A	A	A	A	A	A	A	A	A	A
56	G	G	G	G	G	G	G	G	G	G	G	G	G	G	G	G	G	G
57	A	A	A	A	A	A	A	A	A	A	A	A	A	A	A	A	A	A
58	T	T	T	T	T	T	T	T	T	T	T	T	T	T	T	T	T	T
59	C	C	C	C	C	C	C	C	C	C	C	C	C	C	C	C	C	C
60	T	T	T	T	T	T	T	T	T	T	T	T	T	T	T	T	T	T
61	G	G	G	G	G	G	G	G	G	G	G	G	G	G	G	G	G	G
62	T	T	T	T	T	T	T	T	T	T	T	T	T	T	T	T	T	T
63	T	T	T	T	T	T	T	T	T	T	T	T	T	T	T	T	T	T
64	C	C	C	C	C	C	C	C	C	C	C	C	C	C	C	C	C	C
65	T	T	T	T	T	T	T	T	T	T	T	T	T	T	T	T	T	T
66	C	C	C	C	C	C	C	C	C	C	C	C	C	C	C	C	C	C
67	T	T	T	T	T	T	T	T	T	T	T	T	T	T	T	T	T	T
68	A	A	A	A	A	A	A	A	A	A	A	A	A	A	A	A	A	A
69	A	A	A	A	A	A	A	A	A	A	A	A	A	A	A	A	A	A
70	A	A	A	A	A	A	A	A	A	A	A	A	A	A	A	A	A	A
71	C	C	C	C	C	C	C	C	C	C	C	C	C	C	C	C	C	C
72	G	G	G	G	G	G	G	G	G	G	G	G	G	G	G	G	G	G
73	A	A	A	A	A	A	A	A	A	A	A	A	A	A	A	A	A	A
74	A	A	A	A	A	A	A	A	A	A	A	A	A	A	A	A	A	A
75	C	C	C	C	C	C	C	C	C	C	C	C	C	C	C	C	C	C
76	T	T	T	T	T	T	T	T	T	T	T	T	T	T	T	T	T	T
77	T	T	T	T	T	T	T	T	T	T	T	T	T	T	T	T	T	T
78	T	T	T	T	T	T	T	T	T	T	T	T	T	T	T	T	T	T
79	A	A	A	A	A	A	A	A	A	A	A	A	A	A	A	A	A	A
80	A	A	A	A	A	A	A	A	A	A	A	A	A	A	A	A	A	A
81	A	A	A	A	A	A	A	A	A	A	A	A	A	A	A	A	A	A
82	A	A	A	A	A	A	A	A	A	A	A	A	A	A	A	A	A	A
83	T	T	T	T	T	T	T	T	T	T	T	T	T	T	T	T	T	T
84	C	C	C	C	C	C	C	C	C	C	C	C	C	C	C	C	C	C
85	T	T	T	T	T	T	T	T	T	T	T	T	T	T	T	T	T	T
86	G	G	G	G	G	G	G	G	G	G	G	G	G	G	G	G	G	G
87	T	T	T	T	T	T	T	T	T	T	T	T	T	T	T	T	T	T
88	G	G	G	G	G	G	G	G	G	G	G	G	G	G	G	G	G	G
89	T	T	T	T	T	T	T	T	T	T	T	T	T	T	T	T	T	T
90	G	G	G	G	G	G	G	G	G	G	G	G	G	G	G	G	G	G
91	G	G	G	G	G	G	G	G	G	G	G	G	G	G	G	G	G	G
92	C	C	C	C	C	C	C	C	C	C	C	C	C	C	C	C	C	C
93	T	T	T	T	T	T	T	T	T	T	T	T	T	T	T	T	T	T
94	G	G	G	G	G	G	G	G	G	G	G	G	G	G	G	G	G	G
95	T	T	T	T	T	T	T	T	T	T	T	T	T	T	T	T	T	T
96	C	C	C	C	C	C	C	C	C	C	C	C	C	C	C	C	C	C
97	A	A	A	A	A	A	A	A	A	A	A	A	A	A	A	A	A	A
98	C	C	C	C	C	C	C	C	C	C	C	C	C	C	C	C	C	C
99	T	T	T	T	T	T	T	T	T	T	T	T	T	T	T	T	T	T
100	C	C	C	C	C	C	C	C	C	C	C	C	C	C	C	C	C	C
101	G	G	G	G	G	G	G	G	G	G	G	G	G	G	G	G	G	G
102	G	G	G	G	G	G	G	G	G	G	G	G	G	G	G	G	G	G
103	C	C	C	C	C	C	C	C	C	C	C	C	C	C	C	C	C	C
104	T	T	T	T	T	T	T	T	T	T	T	T	T	T	T	T	T	T
105	G	G	G	G	G	G	G	G	G	G	G	G	G	G	G	G	G	G
106	C	C	C	C	C	C	C	C	C	C	C	C	C	C	C	C	C	C
107	A	A	A	A	A	A	A	A	A	A	A	A	A	A	A	A	A	A
108	T	T	T	T	T	T	T	T	T	T	T	T	T	T	T	T	T	T
109	G	G	G	G	G	G	G	G	G	G	G	G	G	G	G	G	G	G
110	C	C	C	C	C	C	C	C	C	C	C	C	C	C	C	C	C	C
111	T	T	T	T	T	T	T	T	T	T	T	T	T	T	T	T	T	T
112	T	T	T	T	T	T	T	T	T	T	T	T	T	T	T	T	T	T
113	A	A	A	A	A	A	A	A	A	A	A	A	A	A	A	A	A	A
114	G	G	G	G	G	G	G	G	G	G	G	G	G	G	G	G	G	G
115	T	T	T	T	T	T	T	T	T	T	T	T	T	T	T	T	T	T
116	G	G	G	G	G	G	G	G	G	G	G	G	G	G	G	G	G	G
117	C	C	C	C	C	C	C	C	C	C	C	C	C	C	C	C	C	C
118	A	A	A	A	A	A	A	A	A	A	A	A	A	A	A	A	A	A
119	C	C	C	C	C	C	C	C	C	C	C	C	C	C	C	C	C	C
120	T	T	T	T	T	T	T	T	T	T	T	T	T	T	T	T	T	T
121	C	C	C	C	C	C	C	C	C	C	C	C	C	C	C	C	C	C
122	A	A	A	A	A	A	A	A	A	A	A	A	A	A	A	A	A	A
123	C	C	C	C	C	C	C	C	C	C	C	C	C	C	C	C	C	C
124	G	G	G	G	G	G	G	G	G	G	G	G	G	G	G	G	G	G
125	C	C	C	C	C	C	C	C	C	C	C	C	C	C	C	C	C	C
126	A	A	A	A	A	A	A	A	A	A	A	A	A	A	A	A	A	A
127	G	G	G	G	G	G	G	G	G	G	G	G	G	G	G	G	G	G
128	T	T	T	T	T	T	T	T	T	T	T	T	T	T	T	T	T	T
129	A	A	A	A	A	A	A	A	A	A	A	A	A	A	A	A	A	A
130	T	T	T	T	T	T	T	T	T	T	T	T	T	T	T	T	T	T
131	A	A	A	A	A	A	A	A	A	A	A	A	A	A	A	A	A	A
132	A	A	A	A	A	A	A	A	A	A	A	A	A	A	A	A	A	A
133	T	T	T	T	T	T	T	T	T	T	T	T	T	T	T	T	T	T
134	T	T	T	T	T	T	T	T	T	T	T	T	T	T	T	T	T	T
135	A	A	A	A	A	A	A	A	A	A	A	A	A	A	A	A	A	A
136	A	A	A	A	A	A	A	A	A	A	A	A	A	A	A	A	A	A
137	T	T	T	T	T	T	T	T	T	T	T	T	T	T	T	T	T	T
138	A	A	A	A	A	A	A	A	A	A	A	A	A	A	A	A	A	A
139	A	A	A	A	A	A	A	A	A	A	A	A	A	A	A	A	A	A
140	C	C	C	C	C	C	C	C	C	C	C	C	C	C	C	C	C	C
141	T	T	T	T	T	T	T	T	T	T	T	T	T	T	T	T	T	T
142	A	A	A	A	A	A	A	A	A	A	A	A	A	A	A	A	A	A
143	A	A	A	A	A	A	A	A	A	A	A	A	A	A	A	A	A	A
144	T	T	T	T	T	T	T	T	T	T	T	T	T	T	T	T	T	T
145	T	T	T	T	T	T	T	T	T	T	T	T	T	T	T	T	T	T
146	A	A	A	A	A	A	A	A	A	A	A	A	A	A	A	A	A	A
147	C	C	C	C	C	C	C	C	C	C	C	C	C	C	C	C	C	C
148	T	T	T	T	T	T	T	T	T	T	T	T	T	T	T	T	T	T
149	G	G	G	G	G	G	G	G	G	G	G	G	G	G	G	G	G	G
150	T	T	T	T	T	T	T	T	T	T	T	T	T	T	T	T	T	T
151	C	C	C	C	C	C	C	C	C	C	C	C	C	C	C	C	C	C
152	G	G	G	G	G	G	G	G	G	G	G	G	G	G	G	G	G	G
153	T	T	T	T	T	T	T	T	T	T	T	T	T	T	T	T	T	T
154	T	T	T	T	T	T	T	T	T	T	T	T	T	T	T	T	T	T
155	G	G	G	G	G	G	G	G	G	G	G	G	G	G	G	G	G	G
156	A	A	A	A	A	A	A	A	A	A	A	A	A	A	A	A	A	A
157	C	C	C	C	C	C	C	C	C	C	C	C	C	C	C	C	C	C
158	A	A	A	A	A	A	A	A	A	A	A	A	A	A	A	A	A	A
159	G	G	G	G	G	G	G	G	G	G	G	G	G	G	G	G	G	G
160	G	G	G	G	G	G	G	G	G	G	G	G	G	G	G	G	G	G
161	A	A	A	A	A	A	A	A	A	A	A	A	A	A	A	A	A	A
162	C	C	C	C	C	C	C	C	C	C	C	C	C	C	C	C	C	C
163	A	A	A	A	A	A	A	A	A	A	A	A	A	A	A	A	A	A
164	C	C	C	C	C	C	C	C	C	C	C	C	C	C	C	C	C	C
165	G	G	G	G	G	G	G	G	G	G	G	G	G	G	G	G	G	G
166	A	A	A	A	A	A	A	A	A	A	A	A	A	A	A	A	A	A
167	G	G	G	G	G	G	G	G	G	G	G	G	G	G	G	G	G	G
168	T	T	T	T	T	T	T	T	T	T	T	T	T	T	T	T	T	T
169	A	A	A	A	A	A	A	A	A	A	A	A	A	A	A	A	A	A
170	A	A	A	A	A	A	A	A	A	A	A	A	A	A	A	A	A	A
171	C	C	C	C	C	C	C	C	C	C	C	C	C	C	C	C	C	C
172	T	T	T	T	T	T	T	T	T	T	T	T	T	T	T	T	T	T
173	C	C	C	C	C	C	C	C	C	C	C	C	C	C	C	C	C	C
174	G	G	G	G	G	G	G	G	G	G	G	G	G	G	G	G	G	G
175	T	T	T	T	T	T	T	T	T	T	T	T	T	T	T	T	T	T
176	C	C	C	C	C	C	C	C	C	C	C	C	C	C	C	C	C	C
177	T	T	T	T	T	T	T	T	T	T	T	T	T	T	T	T	T	T
178	A	A	A	A	A	A	A	A	A	A	A	A	A	A	A	A	A	A
179	T	T	T	T	T	T	T	T	T	T	T	T	T	T	T	T	T	T
180	C	C	C	C	C	C	C	C	C	C	C	C	C	C	C	C	C	C
181	T	T	T	T	T	T	T	T	T	T	T	T	T	T	T	T	T	T
182	T	T	T	T	T	T	T	T	T	T	T	T	T	T	T	T	T	T
183	C	C	C	C	C	C	C	C	C	C	C	C	C	C	C	C	C	C
184	T	T	T	T	T	T	T	T	T	T	T	T	T	T	T	T	T	T
185	G	G	G	G	G	G	G	G	G	G	G	G	G	G	G	G	G	G
186	C	C	C	C	C	C	C	C	C	C	C	C	C	C	C	C	C	C
187	A	A	A	A	A	A	A	A	A	A	A	A	A	A	A	A	A	A
188	G	G	G	G	G	G	G	G	G	G	G	G	G	G	G	G	G	G
189	G	G	G	G	G	G	G	G	G	G	G	G	G	G	G	G	G	G
190	C	C	C	C	C	C	C	C	C	C	C	C	C	C	C	C	C	C
191	T	T	T	T	T	T	T	T	T	T	T	T	T	T	T	T	T	T
192	G	G	G	G	G	G	G	G	G	G	G	G	G	G	G	G	G	G
193	C	C	C	C	C	C	C	C	C	C	C	C	C	C	C	C	C	C
194	T	T	T	T	T	T	T	T	T	T	T	T	T	T	T	T	T	T
195	T	T	T	T	T	T	T	T	T	T	T	T	T	T	T	T	T	T
196	A	A	A	A	A	A	A	A	A	A	A	A	A	A	A	A	A	A
197	C	C	C	C	C	C	C	C	C	C	C	C	C	C	C	C	C	C
198	G	G	G	G	G	G	G	G	G	G	G	G	G	G	G	G	G	G
199	G	G	G	G	G	G	G	G	G	G	G	G	G	G	G	G	G	G
200	T	T	T	T	T	T	T	T	T	T	T	T	T	T	T	T	T	T
201	T	T	T	T	T	T	T	T	T	T	T	T	T	T	T	T	T	T
202	T	T	T	T	T	T	T	T	T	T	T	T	T	T	T	T	T	T
203	C	C	C	C	C	C	C	C	C	C	C	C	C	C	C	C	C	C
204	G	G	G	G	G	G	G	G	G	G	G	G	G	G	G	G	G	G
205	T	T	T	T	T	T	T	T	T	T	T	T	T	T	T	T	T	T
206	C	C	C	C	C	C	C	C	C	C	C	C	C	C	C	C	C	C
207	C	C	C	C	C	C	C	C	C	C	C	C	C	C	C	C	C	C
208	G	G	G	G	G	G	G	G	G	G	G	G	G	G	G	G	G	G
209	T	T	T	T	T	T	T	T	T	T	T	T	T	T	T	T	T	T
210	G	G	G	G	G	G	G	G	G	G	G	G	G	G	G	G	G	G
211	T	T	T	T	T	T	T	T	T	T	T	T	T	T	T	T	T	T
212	T	T	T	T	T	T	T	T	T	T	T	T	T	T	T	T	T	T
213	G	G	G	G	G	G	G	G	G	G	G	G	G	G	G	G	G	G
214	C	C	C	C	C	C	C	C	C	C	C	C	C	C	C	C	C	C
215	A	A	A	A	A	A	A	A	A	A	A	A	A	A	A	A	A	A
216	G	G	G	G	G	G	G	G	G	G	G	G	G	G	G	G	G	G
217	C	C	C	C	C	C	C	C	C	C	C	C	C	C	C	C	C	C
218	C	C	C	C	C	C	C	C	C	C	C	C	C	C	C	C	C	C
219	G	G	G	G	G	G	G	G	G	G	G	G	G	G	G	G	G	G
220	A	A	A	A	A	A	A	A	A	A	A	A	A	A	A	A	A	A
221	T	T	T	T	T	T	T	T	T	T	T	T	T	T	T	T	T	T
222	C	C	C	C	C	C	C	C	C	C	C	C	C	C	C	C	C	C
223	A	A	A	A	A	A	A	A	A	A	A	A	A	A	A	A	A	A
224	T	T	T	T	T	T	T	T	T	T	T	T	T	T	T	T	T	T
225	C	C	C	C	C	C	C	C	C	C	C	C	C	C	C	C	C	C
226	A	A	A	A	A	A	A	A	A	A	A	A	A	A	A	A	A	A
227	G	G	G	G	G	G	G	G	G	G	G	G	G	G	G	G	G	G
228	C	C	C	C	C	C	C	C	C	C	C	C	C	C	C	C	C	C
229	A	A	A	A	A	A	A	A	A	A	A	A	A	A	A	A	A	A
230	C	C	C	C	C	C	C	C	C	C	C	C	C	C	C	C	C	C
231	A	A	A	A	A	A	A	A	A	A	A	A	A	A	A	A	A	A
232	T	T	T	T	T	T	T	T	T	T	T	T	T	T	T	T	T	T
233	C	C	C	C	C	C	C	C	C	C	C	C	C	C	C	C	C	C
234	T	T	T	T	T	T	T	T	T	T	T	T	T	T	T	T	T	T
235	A	A	A	A	A	A	A	A	A	A	A	A	A	A	A	A	A	A
236	G	G	G	G	G	G	G	G	G	G	G	G	G	G	G	G	G	G
237	G	G	G	G	G	G	G	G	G	G	G	G	G	G	G	G	G	G
238	T	T	T	T	T	T	T	T	T	T	T	T	T	T	T	T	T	T
239	T	T	T	T	T	T	T	T	T	T	T	T	T	T	T	T	T	T
240	T	T	T	T	T	T	T	T	T	T	T	T	T	T	T	T	T	T
241	C	C	C	C	C	C	C	C	C	C	C	C	C	C	C	C	C	C
242	G	G	G	G	G	G	G	G	G	G	G	G	G	G	G	G	G	G
243	T	T	T	T	T	T	T	T	T	T	T	T	T	T	T	T	T	T
244	C	C	C	C	C	C	C	C	C	C	C	C	C	C	C	C	C	C
245	C	C	C	C	C	C	C	C	C	C	C	C	C	C	C	C	C	C
246	G	G	G	G	G	G	G	G	G	G	G	G	G	G	G	G	G	G
247	G	G	G	G	G	G	G	G	G	G	G	G	G	G	G	G	G	G
248	G	G	G	G	G	G	G	G	G	G	G	G	G	G	G	G	G	G
249	T	T	T	T	T	T	T	T	T	T	T	T	T	T	T	T	T	T
250	G	G	G	G	G	G	G	G	G	G	G	G	G	G	G	G	G	G
251	T	T	T	T	T	T	T	T	T	T	T	T	T	T	T	T	T	T
252	G	G	G	G	G	G	G	G	G	G	G	G	G	G	G	G	G	G
253	A	A	A	A	A	A	A	A	A	A	A	A	A	A	A	A	A	A
254	C	C	C	C	C	C	C	C	C	C	C	C	C	C	C	C	C	C
255	C	C	C	C	C	C	C	C	C	C	C	C	C	C	C	C	C	C
256	G	G	G	G	G	G	G	G	G	G	G	G	G	G	G	G	G	G
257	A	A	A	A	A	A	A	A	A	A	A	A	A	A	A	A	A	A
258	A	A	A	A	A	A	A	A	A	A	A	A	A	A	A	A	A	A
259	A	A	A	A	A	A	A	A	A	A	A	A	A	A	A	A	A	A
260	G	G	G	G	G	G	G	G	G	G	G	G	G	G	G	G	G	G
261	G	G	G	G	G	G	G	G	G	G	G	G	G	G	G	G	G	G
262	T	T	T	T	T	T	T	T	T	T	T	T	T	T	T	T	T	T
263	A	A	A	A	A	A	A	A	A	A	A	A	A	A	A	A	A	A
264	A	A	A	A	A	A	A	A	A	A	A	A	A	A	A	A	A	A
265	G	G	G	G	G	G	G	G	G	G	G	G	G	G	G	G	G	G
266	A	A	A	A	A	A	A	A	A	A	A	A	A	A	A	A	A	A
267	T	T	T	T	T	T	T	T	T	T	T	T	T	T	T	T	T	T
268	G	G	G	G	G	G	G	G	G	G	G	G	G	G	G	G	G	G
269	G	G	G	G	G	G	G	G	G	G	G	G	G	G	G	G	G	G
270	A	A	A	A	A	A	A	A	A	A	A	A	A	A	A	A	A	A
271	G	G	G	G	G	G	G	G	G	G	G	G	G	G	G	G	G	G
272	A	A	A	A	A	A	A	A	A	A	A	A	A	A	A	A	A	A
273	G	G	G	G	G	G	G	G	G	G	G	G	G	G	G	G	G	G
274	C	C	C	C	C	C	C	C	C	C	C	C	C	C	C	C	C	C
275	C	C	C	C	C	C	C	C	C	C	C	C	C	C	C	C	C	C
276	T	T	T	T	T	T	T	T	T	T	T	T	T	T	T	T	T	T
277	T	T	T	T	T	T	T	T	T	T	T	T	T	T	T	T	T	T
278	G	G	G	G	G	G	G	G	G	G	G	G	G	G	G	G	G	G
279	T	T	T	T	T	T	T	T	T	T	T	T	T	T	T	T	T	T
280	C	C	C	C	C	C	C	C	C	C	C	C	C	C	C	C	C	C
281	C	C	C	C	C	C	C	C	C	C	C	C	C	C	C	C	C	C
282	C	C	C	C	C	C	C	C	C	C	C	C	C	C	C	C	C	C
283	T	T	T	T	T	T	T	T	T	T	T	T	T	T	T	T	T	T
284	G	G	G	G	G	G	G	G	G	G	G	G	G	G	G	G	G	G
285	G	G	G	G	G	G	G	G	G	G	G	G	G	G	G	G	G	G
286	T	T	T	T	T	T	T	T	T	T	T	T	T	T	T	T	T	T
287	T	T	T	T	T	T	T	T	T	T	T	T	T	T	T	T	T	T
288	T	T	T	T	T	T	T	T	T	T	T	T	T	T	T	T	T	T
289	C	C	C	C	C	C	C	C	C	C	C	C	C	C	C	C	C	C
290	A	A	A	A	A	A	A	A	A	A	A	A	A	A	A	A	A	A
291	A	A	A	A	A	A	A	A	A	A	A	A	A	A	A	A	A	A
292	C	C	C	C	C	C	C	C	C	C	C	C	C	C	C	C	C	C
293	G	G	G	G	G	G	G	G	G	G	G	G	G	G	G	G	G	G
294	A	A	A	A	A	A	A	A	A	A	A	A	A	A	A	A	A	A
295	G	G	G	G	G	G	G	G	G	G	G	G	G	G	G	G	G	G
296	A	A	A	A	A	A	A	A	A	A	A	A	A	A	A	A	A	A
297	A	A	A	A	A	A	A	A	A	A	A	A	A	A	A	A	A	A
298	A	A	A	A	A	A	A	A	A	A	A	A	A	A	A	A	A	A
299	A	A	A	A	A	A	A	A	A	A	A	A	A	A	A	A	A	A
300	C	C	C	C	C	C	C	C	C	C	C	C	C	C	C	C	C	C
301	A	A	A	A	A	A	A	A	A	A	A	A	A	A	A	A	A	A
302	C	C	C	C	C	C	C	C	C	C	C	C	C	C	C	C	C	C
303	A	A	A	A	A	A	A	A	A	A	A	A	A	A	A	A	A	A
304	C	C	C	C	C	C	C	C	C	C	C	C	C	C	C	C	C	C
305	G	G	G	G	G	G	G	G	G	G	G	G	G	G	G	G	G	G
306	T	T	T	T	T	T	T	T	T	T	T	T	T	T	T	T	T	T
307	C	C	C	C	C	C	C	C	C	C	C	C	C	C	C	C	C	C
308	C	C	C	C	C	C	C	C	C	C	C	C	C	C	C	C	C	C
309	A	A	A	A	A	A	A	A	A	A	A	A	A	A	A	A	A	A
310	A	A	A	A	A	A	A	A	A	A	A	A	A	A	A	A	A	A
311	C	C	C	C	C	C	C	C	C	C	C	C	C	C	C	C	C	C
312	T	T	T	T	T	T	T	T	T	T	T	T	T	T	T	T	T	T
313	C	C	C	C	C	C	C	C	C	C	C	C	C	C	C	C	C	C
314	A	A	A	A	A	A	A	A	A	A	A	A	A	A	A	A	A	A
315	G	G	G	G	G	G	G	G	G	G	G	G	G	G	G	G	G	G
316	T	T	T	T	T	T	T	T	T	T	T	T	T	T	T	T	T	T
317	T	T	T	T	T	T	T	T	T	T	T	T	T	T	T	T	T	T
318	T	T	T	T	T	T	T	T	T	T	T	T	T	T	T	T	T	T
319	G	G	G	G	G	G	G	G	G	G	G	G	G	G	G	G	G	G
320	C	C	C	C	C	C	C	C	C	C	C	C	C	C	C	C	C	C
321	C	C	C	C	C	C	C	C	C	C	C	C	C	C	C	C	C	C
322	T	T	T	T	T	T	T	T	T	T	T	T	T	T	T	T	T	T
323	G	G	G	G	G	G	G	G	G	G	G	G	G	G	G	G	G	G
324	T	T	T	T	T	T	T	T	T	T	T	T	T	T	T	T	T	T
325	T	T	T	T	T	T	T	T	T	T	T	T	T	T	T	T	T	T
326	T	T	T	T	T	T	T	T	T	T	T	T	T	T	T	T	T	T
327	T	T	T	T	T	T	T	T	T	T	T	T	T	T	T	T	T	T
328	A	A	A	A	A	A	A	A	A	A	A	A	A	A	A	A	A	A
329	C	C	C	C	C	C	C	C	C	C	C	C	C	C	C	C	C	C
330	A	A	A	A	A	A	A	A	A	A	A	A	A	A	A	A	A	A
331	G	G	G	G	G	G	G	G	G	G	G	G	G	G	G	G	G	G
332	G	G	G	G	G	G	G	G	G	G	G	G	G	G	G	G	G	G
333	T	T	T	T	T	T	T	T	T	T	T	T	T	T	T	T	T	T
334	T	T	T	T	T	T	T	T	T	T	T	T	T	T	T	T	T	T
335	C	C	C	C	C	C	C	C	C	C	C	C	C	C	C	C	C	C
336	G	G	G	G	G	G	G	G	G	G	G	G	G	G	G	G	G	G
337	C	C	C	C	C	C	C	C	C	C	C	C	C	C	C	C	C	C
338	G	G	G	G	G	G	G	G	G	G	G	G	G	G	G	G	G	G
339	A	A	A	A	A	A	A	A	A	A	A	A	A	A	A	A	A	A
340	C	C	C	C	C	C	C	C	C	C	C	C	C	C	C	C	C	C
341	G	G	G	G	G	G	G	G	G	G	G	G	G	G	G	G	G	G
342	T	T	T	T	T	T	T	T	T	T	T	T	T	T	T	T	T	T
343	G	G	G	G	G	G	G	G	G	G	G	G	G	G	G	G	G	G
344	C	C	C	C	C	C	C	C	C	C	C	C	C	C	C	C	C	C
345	T	T	T	T	T	T	T	T	T	T	T	T	T	T	T	T	T	T
346	C	C	C	C	C	C	C	C	C	C	C	C	C	C	C	C	C	C
347	G	G	G	G	G	G	G	G	G	G	G	G	G	G	G	G	G	G
348	T	T	T	T	T	T	T	T	T	T	T	T	T	T	T	T	T	T
349	A	A	A	A	A	A	A	A	A	A	A	A	A	A	A	A	A	A
350	C	C	C	C	C	C	C	C	C	C	C	C	C	C	C	C	C	C
351	G	G	G	G	G	G	G	G	G	G	G	G	G	G	G	G	G	G
352	T	T	T	T	T	T	T	T	T	T	T	T	T	T	T	T	T	T
353	G	G	G	G	G	G	G	G	G	G	G	G	G	G	G	G	G	G
354	G	G	G	G	G	G	G	G	G	G	G	G	G	G	G	G	G	G
355	C	C	C	C	C	C	C	C	C	C	C	C	C	C	C	C	C	C
356	T	T	T	T	T	T	T	T	T	T	T	T	T	T	T	T	T	T
357	T	T	T	T	T	T	T	T	T	T	T	T	T	T	T	T	T	T
358	T	T	T	T	T	T	T	T	T	T	T	T	T	T	T	T	T	T
359	G	G	G	G	G	G	G	G	G	G	G	G	G	G	G	G	G	G
360	G	G	G	G	G	G	G	G	G	G	G	G	G	G	G	G	G	G
361	A	A	A	A	A	A	A	A	A	A	A	A	A	A	A	A	A	A
362	G	G	G	G	G	G	G	G	G	G	G	G	G	G	G	G	G	G
363	A	A	A	A	A	A	A	A	A	A	A	A	A	A	A	A	A	A
364	C	C	C	C	C	C	C	C	C	C	C	C	C	C	C	C	C	C
365	T	T	T	T	T	T	T	T	T	T	T	T	T	T	T	T	T	T
366	C	C	C	C	C	C	C	C	C	C	C	C	C	C	C	C	C	C
367	C	C	C	C	C	C	C	C	C	C	C	C	C	C	C	C	C	C
368	G	G	G	G	G	G	G	G	G	G	G	G	G	G	G	G	G	G
369	T	T	T	T	T	T	T	T	T	T	T	T	T	T	T	T	T	T
370	G	G	G	G	G	G	G	G	G	G	G	G	G	G	G	G	G	G
371	G	G	G	G	G	G	G	G	G	G	G	G	G	G	G	G	G	G
372	A	A	A	A	A	A	A	A	A	A	A	A	A	A	A	A	A	A
373	G	G	G	G	G	G	G	G	G	G	G	G	G	G	G	G	G	G
374	G	G	G	G	G	G	G	G	G	G	G	G	G	G	G	G	G	G
375	A	A	A	A	A	A	A	A	A	A	A	A	A	A	A	A	A	A
376	G	G	G	G	G	G	G	G	G	G	G	G	G	G	G	G	G	G
377	G	G	G	G	G	G	G	G	G	G	G	G	G	G	G	G	G	G
378	T	T	T	T	T	T	T	T	T	T	T	T	T	T	T	T	T	T
379	C	C	C	C	C	C	C	C	C	C	C	C	C	C	C	C	C	C
380	T	T	T	T	T	T	T	T	T	T	T	T	T	T	T	T	T	T
381	T	T	T	T	T	T	T	T	T	T	T	T	T	T	T	T	T	T
382	A	A	A	A	A	A	A	A	A	A	A	A	A	A	A	A	A	A
383	T	T	T	T	T	T	T	T	T	T	T	T	T	T	T	T	T	T
384	C	C	C	C	C	C	C	C	C	C	C	C	C	C	C	C	C	C
385	A	A	A	A	A	A	A	A	A	A	A	A	A	A	A	A	A	A
386	G	G	G	G	G	G	G	G	G	G	G	G	G	G	G	G	G	G
387	A	A	A	A	A	A	A	A	A	A	A	A	A	A	A	A	A	A
388	G	G	G	G	G	G	G	G	G	G	G	G	G	G	G	G	G	G
389	G	G	G	G	G	G	G	G	G	G	G	G	G	G	G	G	G	G
390	C	C	C	C	C	C	C	C	C	C	C	C	C	C	C	C	C	C
391	A	A	A	A	A	A	A	A	A	A	A	A	A	A	A	A	A	A
392	C	C	C	C	C	C	C	C	C	C	C	C	C	C	C	C	C	C
393	G	G	G	G	G	G	G	G	G	G	G	G	G	G	G	G	G	G
394	T	T	T	T	T	T	T	T	T	T	T	T	T	T	T	T	T	T
395	C	C	C	C	C	C	C	C	C	C	C	C	C	C	C	C	C	C
396	A	A	A	A	A	A	A	A	A	A	A	A	A	A	A	A	A	A
397	A	A	A	A	A	A	A	A	A	A	A	A	A	A	A	A	A	A
398	C	C	C	C	C	C	C	C	C	C	C	C	C	C	C	C	C	C
399	A	A	A	A	A	A	A	A	A	A	A	A	A	A	A	A	A	A
400	T	T	T	T	T	T	T	T	T	T	T	T	T	T	T	T	T	T
401	C	C	C	C	C	C	C	C	C	C	C	C	C	C	C	C	C	C
402	T	T	T	T	T	T	T	T	T	T	T	T	T	T	T	T	T	T
403	T	T	T	T	T	T	T	T	T	T	T	T	T	T	T	T	T	T
404	A	A	A	A	A	A	A	A	A	A	A	A	A	A	A	A	A	A
405	A	A	A	A	A	A	A	A	A	A	A	A	A	A	A	A	A	A
406	A	A	A	A	A	A	A	A	A	A	A	A	A	A	A	A	A	A
407	G	G	G	G	G	G	G	G	G	G	G	G	G	G	G	G	G	G
408	A	A	A	A	A	A	A	A	A	A	A	A	A	A	A	A	A	A
409	T	T	T	T	T	T	T	T	T	T	T	T	T	T	T	T	T	T
410	G	G	G	G	G	G	G	G	G	G	G	G	G	G	G	G	G	G
411	G	G	G	G	G	G	G	G	G	G	G	G	G	G	G	G	G	G
412	C	C	C	C	C	C	C	C	C	C	C	C	C	C	C	C	C	C
413	A	A	A	A	A	A	A	A	A	A	A	A	A	A	A	A	A	A
414	C	C	C	C	C	C	C	C	C	C	C	C	C	C	C	C	C	C
415	T	T	T	T	T	T	T	T	T	T	T	T	T	T	T	T	T	T
416	T	T	T	T	T	T	T	T	T	T	T	T	T	T	T	T	T	T
417	G	G	G	G	G	G	G	G	G	G	G	G	G	G	G	G	G	G
418	T	T	T	T	T	T	T	T	T	T	T	T	T	T	T	T	T	T
419	G	G	G	G	G	G	G	G	G	G	G	G	G	G	G	G	G	G
420	G	G	G	G	G	G	G	G	G	G	G	G	G	G	G	G	G	G
421	C	C	C	C	C	C	C	C	C	C	C	C	C	C	C	C	C	C
422	T	T	T	T	T	T	T	T	T	T	T	T	T	T	T	T	T	T
423	T	T	T	T	T	T	T	T	T	T	T	T	T	T	T	T	T	T
424	A	A	A	A	A	A	A	A	A	A	A	A	A	A	A	A	A	A
425	G	G	G	G	G	G	G	G	G	G	G	G	G	G	G	G	G	G
426	T	T	T	T	T	T	T	T	T	T	T	T	T	T	T	T	T	T
427	A	A	A	A	A	A	A	A	A	A	A	A	A	A	A	A	A	A
428	G	G	G	G	G	G	G	G	G	G	G	G	G	G	G	G	G	G
429	A	A	A	A	A	A	A	A	A	A	A	A	A	A	A	A	A	A
430	A	A	A	A	A	A	A	A	A	A	A	A	A	A	A	A	A	A
431	G	G	G	G	G	G	G	G	G	G	G	G	G	G	G	G	G	G
432	T	T	T	T	T	T	T	T	T	T	T	T	T	T	T	T	T	T
433	T	T	T	T	T	T	T	T	T	T	T	T	T	T	T	T	T	T
434	G	G	G	G	G	G	G	G	G	G	G	G	G	G	G	G	G	G
435	A	A	A	A	A	A	A	A	A	A	A	A	A	A	A	A	A	A
436	A	A	A	A	A	A	A	A	A	A	A	A	A	A	A	A	A	A
437	A	A	A	A	A	A	A	A	A	A	A	A	A	A	A	A	A	A
438	A	A	A	A	A	A	A	A	A	A	A	A	A	A	A	A	A	A
439	A	A	A	A	A	A	A	A	A	A	A	A	A	A	A	A	A	A
440	G	G	G	G	G	G	G	G	G	G	G	G	G	G	G	G	G	G
441	G	G	G	G	G	G	G	G	G	G	G	G	G	G	G	G	G	G
442	C	C	C	C	C	C	C	C	C	C	C	C	C	C	C	C	C	C
443	G	G	G	G	G	G	G	G	G	G	G	G	G	G	G	G	G	G
444	T	T	T	T	T	T	T	T	T	T	T	T	T	T	T	T	T	T
445	T	T	T	T	T	T	T	T	T	T	T	T	T	T	T	T	T	T
446	T	T	T	T	T	T	T	T	T	T	T	T	T	T	T	T	T	T
447	T	T	T	T	T	T	T	T	T	T	T	T	T	T	T	T	T	T
448	G	G	G	G	G	G	G	G	G	G	G	G	G	G	G	G	G	G
449	C	C	C	C	C	C	C	C	C	C	C	C	C	C	C	C	C	C
450	C	C	C	C	C	C	C	C	C	C	C	C	C	C	C	C	C	C
451	T	T	T	T	T	T	T	T	T	T	T	T	T	T	T	T	T	T
452	C	C	C	C	C	C	C	C	C	C	C	C	C	C	C	C	C	C
453	A	A	A	A	A	A	A	A	A	A	A	A	A	A	A	A	A	A
454	A	A	A	A	A	A	A	A	A	A	A	A	A	A	A	A	A	A
455	C	C	C	C	C	C	C	C	C	C	C	C	C	C	C	C	C	C
456	T	T	T	T	T	T	T	T	T	T	T	T	T	T	T	T	T	T
457	T	T	T	T	T	T	T	T	T	T	T	T	T	T	T	T	T	T
458	G	G	G	G	G	G	G	G	G	G	G	G	G	G	G	G	G	G
459	A	A	A	A	A	A	A	A	A	A	A	A	A	A	A	A	A	A
460	A	A	A	A	A	A	A	A	A	A	A	A	A	A	A	A	A	A
461	C	C	C	C	C	C	C	C	C	C	C	C	C	C	C	C	C	C
462	A	A	A	A	A	A	A	A	A	A	A	A	A	A	A	A	A	A
463	G	G	G	G	G	G	G	G	G	G	G	G	G	G	G	G	G	G
464	C	C	C	C	C	C	C	C	C	C	C	C	C	C	C	C	C	C
465	C	C	C	C	C	C	C	C	C	C	C	C	C	C	C	C	C	C
466	C	C	C	C	C	C	C	C	C	C	C	C	C	C	C	C	C	C
467	T	T	T	T	T	T	T	T	T	T	T	T	T	T	T	T	T	T
468	A	A	A	A	A	A	A	A	A	A	A	A	A	A	A	A	A	A
469	T	T	T	T	T	T	T	T	T	T	T	T	T	T	T	T	T	T
470	G	G	G	G	G	G	G	G	G	G	G	G	G	G	G	G	G	G
471	T	T	T	T	T	T	T	T	T	T	T	T	T	T	T	T	T	T
472	G	G	G	G	G	G	G	G	G	G	G	G	G	G	G	G	G	G
473	T	T	T	T	T	T	T	T	T	T	T	T	T	T	T	T	T	T
474	T	T	T	T	T	T	T	T	T	T	T	T	T	T	T	T	T	T
475	C	C	C	C	C	C	C	C	C	C	C	C	C	C	C	C	C	C
476	A	A	A	A	A	A	A	A	A	A	A	A	A	A	A	A	A	A
477	T	T	T	T	T	T	T	T	T	T	T	T	T	T	T	T	T	T
478	C	C	C	C	C	C	C	C	C	C	C	C	C	C	C	C	C	C
479	A	A	A	A	A	A	A	A	A	A	A	A	A	A	A	A	A	A
480	A	A	A	A	A	A	A	A	A	A	A	A	A	A	A	A	A	A
481	A	A	A	A	A	A	A	A	A	A	A	A	A	A	A	A	A	A
482	C	C	C	C	C	C	C	C	C	C	C	C	C	C	C	C	C	C
483	G	G	G	G	G	G	G	G	G	G	G	G	G	G	G	G	G	G
484	T	T	T	T	T	T	T	T	T	T	T	T	T	T	T	T	T	T
485	T	T	T	T	T	T	T	T	T	T	T	T	T	T	T	T	T	T
486	C	C	C	C	C	C	C	C	C	C	C	C	C	C	C	C	C	C
487	G	G	G	G	G	G	G	G	G	G	G	G	G	G	G	G	G	G
488	G	G	G	G	G	G	G	G	G	G	G	G	G	G	G	G	G	G
489	A	A	A	A	A	A	A	A	A	A	A	A	A	A	A	A	A	A
490	T	T	T	T	T	T	T	T	T	T	T	T	T	T	T	T	T	T
491	G	G	G	G	G	G	G	G	G	G	G	G	G	G	G	G	G	G
492	C	C	C	C	C	C	C	C	C	C	C	C	C	C	C	C	C	C
493	T	T	T	T	T	T	T	T	T	T	T	T	T	T	T	T	T	T
494	C	C	C	C	C	C	C	C	C	C	C	C	C	C	C	C	C	C
495	G	G	G	G	G	G	G	G	G	G	G	G	G	G	G	G	G	G
496	A	A	A	A	A	A	A	A	A	A	A	A	A	A	A	A	A	A
497	A	A	A	A	A	A	A	A	A	A	A	A	A	A	A	A	A	A
498	C	C	C	C	C	C	C	C	C	C	C	C	C	C	C	C	C	C
499	T	T	T	T	T	T	T	T	T	T	T	T	T	T	T	T	T	T
500	G	G	G	G	G	G	G	G	G	G	G	G	G	G	G	G	G	G
501	C	C	C	C	C	C	C	C	C	C	C	C	C	C	C	C	C	C
502	A	A	A	A	A	A	A	A	A	A	A	A	A	A	A	A	A	A
503	C	C	C	C	C	C	C	C	C	C	C	C	C	C	C	C	C	C
504	C	C	C	C	C	C	C	C	C	C	C	C	C	C	C	C	C	C
505	T	T	T	T	T	T	T	T	T	T	T	T	T	T	T	T	T	T
506	C	C	C	C	C	C	C	C	C	C	C	C	C	C	C	C	C	C
507	A	A	A	A	A	A	A	A	A	A	A	A	A	A	A	A	A	A
508	T	T	T	T	T	T	T	T	T	T	T	T	T	T	T	T	T	T
509	G	G	G	G	G	G	G	G	G	G	G	G	G	G	G	G	G	G
510	G	G	G	G	G	G	G	G	G	G	G	G	G	G	G	G	G	G
511	T	T	T	T	T	T	T	T	T	T	T	T	T	T	T	T	T	T
512	C	C	C	C	C	C	C	C	C	C	C	C	C	C	C	C	C	C
513	A	A	A	A	A	A	A	A	A	A	A	A	A	A	A	A	A	A
514	T	T	T	T	T	T	T	T	T	T	T	T	T	T	T	T	T	T
515	G	G	G	G	G	G	G	G	G	G	G	G	G	G	G	G	G	G
516	T	T	T	T	T	T	T	T	T	T	T	T	T	T	T	T	T	T
517	T	T	T	T	T	T	T	T	T	T	T	T	T	T	T	T	T	T
518	A	A	A	A	A	A	A	A	A	A	A	A	A	A	A	A	A	A
519	T	T	T	T	T	T	T	T	T	T	T	T	T	T	T	T	T	T
520	G	G	G	G	G	G	G	G	G	G	G	G	G	G	G	G	G	G
521	G	G	G	G	G	G	G	G	G	G	G	G	G	G	G	G	G	G
522	T	T	T	T	T	T	T	T	T	T	T	T	T	T	T	T	T	T
523	T	T	T	T	T	T	T	T	T	T	T	T	T	T	T	T	T	T
524	G	G	G	G	G	G	G	G	G	G	G	G	G	G	G	G	G	G
525	A	A	A	A	A	A	A	A	A	A	A	A	A	A	A	A	A	A
526	G	G	G	G	G	G	G	G	G	G	G	G	G	G	G	G	G	G
527	C	C	C	C	C	C	C	C	C	C	C	C	C	C	C	C	C	C
528	T	T	T	T	T	T	T	T	T	T	T	T	T	T	T	T	T	T
529	G	G	G	G	G	G	G	G	G	G	G	G	G	G	G	G	G	G
530	G	G	G	G	G	G	G	G	G	G	G	G	G	G	G	G	G	G
531	T	T	T	T	T	T	T	T	T	T	T	T	T	T	T	T	T	T
532	A	A	A	A	A	A	A	A	A	A	A	A	A	A	A	A	A	A
533	G	G	G	G	G	G	G	G	G	G	G	G	G	G	G	G	G	G
534	C	C	C	C	C	C	C	C	C	C	C	C	C	C	C	C	C	C
535	A	A	A	A	A	A	A	A	A	A	A	A	A	A	A	A	A	A
536	G	G	G	G	G	G	G	G	G	G	G	G	G	G	G	G	G	G
537	A	A	A	A	A	A	A	A	A	A	A	A	A	A	A	A	A	A
538	A	A	A	A	A	A	A	A	A	A	A	A	A	A	A	A	A	A
539	C	C	C	C	C	C	C	C	C	C	C	C	C	C	C	C	C	C
540	T	T	T	T	T	T	T	T	T	T	T	T	T	T	T	T	T	T
541	C	C	C	C	C	C	C	C	C	C	C	C	C	C	C	C	C	C
542	G	G	G	G	G	G	G	G	G	G	G	G	G	G	G	G	G	G
543	A	A	A	A	A	A	A	A	A	A	A	A	A	A	A	A	A	A
544	A	A	A	A	A	A	A	A	A	A	A	A	A	A	A	A	A	A
545	G	G	G	G	G	G	G	G	G	G	G	G	G	G	G	G	G	G
546	G	G	G	G	G	G	G	G	G	G	G	G	G	G	G	G	G	G
547	C	C	C	C	C	C	C	C	C	C	C	C	C	C	C	C	C	C
548	A	A	A	A	A	A	A	A	A	A	A	A	A	A	A	A	A	A
549	T	T	T	T	T	T	T	T	T	T	T	T	T	T	T	T	T	T
550	T	T	T	T	T	T	T	T	T	T	T	T	T	T	T	T	T	T
551	C	C	C	C	C	C	C	C	C	C	C	C	C	C	C	C	C	C
552	A	A	A	A	A	A	A	A	A	A	A	A	A	A	A	A	A	A
553	G	G	G	G	G	G	G	G	G	G	G	G	G	G	G	G	G	G
554	T	T	T	T	T	T	T	T	T	T	T	T	T	T	T	T	T	T
555	A	A	A	A	A	A	A	A	A	A	A	A	A	A	A	A	A	A
556	C	C	C	C	C	C	C	C	C	C	C	C	C	C	C	C	C	C
557	G	G	G	G	G	G	G	G	G	G	G	G	G	G	G	G	G	G
558	G	G	G	G	G	G	G	G	G	G	G	G	G	G	G	G	G	G
559	T	T	T	T	T	T	T	T	T	T	T	T	T	T	T	T	T	T
560	C	C	C	C	C	C	C	C	C	C	C	C	C	C	C	C	C	C
561	G	G	G	G	G	G	G	G	G	G	G	G	G	G	G	G	G	G
562	T	T	T	T	T	T	T	T	T	T	T	T	T	T	T	T	T	T
563	A	A	A	A	A	A	A	A	A	A	A	A	A	A	A	A	A	A
564	G	G	G	G	G	G	G	G	G	G	G	G	G	G	G	G	G	G
565	T	T	T	T	T	T	T	T	T	T	T	T	T	T	T	T	T	T
566	G	G	G	G	G	G	G	G	G	G	G	G	G	G	G	G	G	G
567	G	G	G	G	G	G	G	G	G	G	G	G	G	G	G	G	G	G
568	T	T	T	T	T	T	T	T	T	T	T	T	T	T	T	T	T	T
569	G	G	G	G	G	G	G	G	G	G	G	G	G	G	G	G	G	G
570	A	A	A	A	A	A	A	A	A	A	A	A	A	A	A	A	A	A
571	G	G	G	G	G	G	G	G	G	G	G	G	G	G	G	G	G	G
572	A	A	A	A	A	A	A	A	A	A	A	A	A	A	A	A	A	A
573	C	C	C	C	C	C	C	C	C	C	C	C	C	C	C	C	C	C
574	A	A	A	A	A	A	A	A	A	A	A	A	A	A	A	A	A	A
575	C	C	C	C	C	C	C	C	C	C	C	C	C	C	C	C	C	C
576	T	T	T	T	T	T	T	T	T	T	T	T	T	T	T	T	T	T
577	T	T	T	T	T	T	T	T	T	T	T	T	T	T	T	T	T	T
578	G	G	G	G	G	G	G	G	G	G	G	G	G	G	G	G	G	G
579	G	G	G	G	G	G	G	G	G	G	G	G	G	G	G	G	G	G
580	T	T	T	T	T	T	T	T	T	T	T	T	T	T	T	T	T	T
581	G	G	G	G	G	G	G	G	G	G	G	G	G	G	G	G	G	G
582	T	T	T	T	T	T	T	T	T	T	T	T	T	T	T	T	T	T
583	C	C	C	C	C	C	C	C	C	C	C	C	C	C	C	C	C	C
584	C	C	C	C	C	C	C	C	C	C	C	C	C	C	C	C	C	C
585	T	T	T	T	T	T	T	T	T	T	T	T	T	T	T	T	T	T
586	T	T	T	T	T	T	T	T	T	T	T	T	T	T	T	T	T	T
587	G	G	G	G	G	G	G	G	G	G	G	G	G	G	G	G	G	G
588	T	T	T	T	T	T	T	T	T	T	T	T	T	T	T	T	T	T
589	C	C	C	C	C	C	C	C	C	C	C	C	C	C	C	C	C	C
590	C	C	C	C	C	C	C	C	C	C	C	C	C	C	C	C	C	C
591	C	C	C	C	C	C	C	C	C	C	C	C	C	C	C	C	C	C
592	T	T	T	T	T	T	T	T	T	T	T	T	T	T	T	T	T	T
593	C	C	C	C	C	C	C	C	C	C	C	C	C	C	C	C	C	C
594	A	A	A	A	A	A	A	A	A	A	A	A	A	A	A	A	A	A
595	T	T	T	T	T	T	T	T	T	T	T	T	T	T	T	T	T	T
596	G	G	G	G	G	G	G	G	G	G	G	G	G	G	G	G	G	G
597	T	T	T	T	T	T	T	T	T	T	T	T	T	T	T	T	T	T
598	G	G	G	G	G	G	G	G	G	G	G	G	G	G	G	G	G	G
599	G	G	G	G	G	G	G	G	G	G	G	G	G	G	G	G	G	G
600	G	G	G	G	G	G	G	G	G	G	G	G	G	G	G	G	G	G
601	C	C	C	C	C	C	C	C	C	C	C	C	C	C	C	C	C	C
602	G	G	G	G	G	G	G	G	G	G	G	G	G	G	G	G	G	G
603	A	A	A	A	A	A	A	A	A	A	A	A	A	A	A	A	A	A
604	A	A	A	A	A	A	A	A	A	A	A	A	A	A	A	A	A	A
605	A	A	A	A	A	A	A	A	A	A	A	A	A	A	A	A	A	A
606	T	T	T	T	T	T	T	T	T	T	T	T	T	T	T	T	T	T
607	A	A	A	A	A	A	A	A	A	A	A	A	A	A	A	A	A	A
608	C	C	C	C	C	C	C	C	C	C	C	C	C	C	C	C	C	C
609	C	C	C	C	C	C	C	C	C	C	C	C	C	C	C	C	C	C
610	A	A	A	A	A	A	A	A	A	A	A	A	A	A	A	A	A	A
611	G	G	G	G	G	G	G	G	G	G	G	G	G	G	G	G	G	G
612	T	T	T	T	T	T	T	T	T	T	T	T	T	T	T	T	T	T
613	G	G	G	G	G	G	G	G	G	G	G	G	G	G	G	G	G	G
614	G	G	G	G	G	G	G	G	G	G	G	G	G	G	G	G	G	G
615	C	C	C	C	C	C	C	C	C	C	C	C	C	C	C	C	C	C
616	T	T	T	T	T	T	T	T	T	T	T	T	T	T	T	T	T	T
617	T	T	T	T	T	T	T	T	T	T	T	T	T	T	T	T	T	T
618	A	A	A	A	A	A	A	A	A	A	A	A	A	A	A	A	A	A
619	C	C	C	C	C	C	C	C	C	C	C	C	C	C	C	C	C	C
620	C	C	C	C	C	C	C	C	C	C	C	C	C	C	C	C	C	C
621	G	G	G	G	G	G	G	G	G	G	G	G	G	G	G	G	G	G
622	C	C	C	C	C	C	C	C	C	C	C	C	C	C	C	C	C	C
623	A	A	A	A	A	A	A	A	A	A	A	A	A	A	A	A	A	A
624	A	A	A	A	A	A	A	A	A	A	A	A	A	A	A	A	A	A
625	G	G	G	G	G	G	G	G	G	G	G	G	G	G	G	G	G	G
626	G	G	G	G	G	G	G	G	G	G	G	G	G	G	G	G	G	G
627	T	T	T	T	T	T	T	T	T	T	T	T	T	T	T	T	T	T
628	T	T	T	T	T	T	T	T	T	T	T	T	T	T	T	T	T	T
629	C	C	C	C	C	C	C	C	C	C	C	C	C	C	C	C	C	C
630	T	T	T	T	T	T	T	T	T	T	T	T	T	T	T	T	T	T
631	T	T	T	T	T	T	T	T	T	T	T	T	T	T	T	T	T	T
632	C	C	C	C	C	C	C	C	C	C	C	C	C	C	C	C	C	C
633	T	T	T	T	T	T	T	T	T	T	T	T	T	T	T	T	T	T
634	T	T	T	T	T	T	T	T	T	T	T	T	T	T	T	T	T	T
635	C	C	C	C	C	C	C	C	C	C	C	C	C	C	C	C	C	C
636	G	G	G	G	G	G	G	G	G	G	G	G	G	G	G	G	G	G
637	T	T	T	T	T	T	T	T	T	T	T	T	T	T	T	T	T	T
638	A	A	A	A	A	A	A	A	A	A	A	A	A	A	A	A	A	A
639	A	A	A	A	A	A	A	A	A	A	A	A	A	A	A	A	A	A
640	G	G	G	G	G	G	G	G	G	G	G	G	G	G	G	G	G	G
641	A	A	A	A	A	A	A	A	A	A	A	A	A	A	A	A	A	A
642	A	A	A	A	A	A	A	A	A	A	A	A	A	A	A	A	A	A
643	C	C	C	C	C	C	C	C	C	C	C	C	C	C	C	C	C	C
644	G	G	G	G	G	G	G	G	G	G	G	G	G	G	G	G	G	G
645	G	G	G	G	G	G	G	G	G	G	G	G	G	G	G	G	G	G
646	T	T	T	T	T	T	T	T	T	T	T	T	T	T	T	T	T	T
647	A	A	A	A	A	A	A	A	A	A	A	A	A	A	A	A	A	A
648	A	A	A	A	A	A	A	A	A	A	A	A	A	A	A	A	A	A
649	T	T	T	T	T	T	T	T	T	T	T	T	T	T	T	T	T	T
650	A	A	A	A	A	A	A	A	A	A	A	A	A	A	A	A	A	A
651	A	A	A	A	A	A	A	A	A	A	A	A	A	A	A	A	A	A
652	A	A	A	A	A	A	A	A	A	A	A	A	A	A	A	A	A	A
653	G	G	G	G	G	G	G	G	G	G	G	G	G	G	G	G	G	G
654	G	G	G	G	G	G	G	G	G	G	G	G	G	G	G	G	G	G
655	A	A	A	A	A	A	A	A	A	A	A	A	A	A	A	A	A	A
656	G	G	G	G	G	G	G	G	G	G	G	G	G	G	G	G	G	G
657	C	C	C	C	C	C	C	C	C	C	C	C	C	C	C	C	C	C
658	T	T	T	T	T	T	T	T	T	T	T	T	T	T	T	T	T	T
659	G	G	G	G	G	G	G	G	G	G	G	G	G	G	G	G	G	G
660	G	G	G	G	G	G	G	G	G	G	G	G	G	G	G	G	G	G
661	T	T	T	T	T	T	T	T	T	T	T	T	T	T	T	T	T	T
662	G	G	G	G	G	G	G	G	G	G	G	G	G	G	G	G	G	G
663	G	G	G	G	G	G	G	G	G	G	G	G	G	G	G	G	G	G
664	C	C	C	C	C	C	C	C	C	C	C	C	C	C	C	C	C	C
665	C	C	C	C	C	C	C	C	C	C	C	C	C	C	C	C	C	C
666	A	A	A	A	A	A	A	A	A	A	A	A	A	A	A	A	A	A
667	T	T	T	T	T	T	T	T	T	T	T	T	T	T	T	T	T	T
668	A	A	A	A	A	A	A	A	A	A	A	A	A	A	A	A	A	A
669	G	G	G	G	G	G	G	G	G	G	G	G	G	G	G	G	G	G
670	T	T	T	T	T	T	T	T	T	T	T	T	T	T	T	T	T	T
671	T	T	T	T	T	T	T	T	T	T	T	T	T	T	T	T	T	T
672	A	A	A	A	A	A	A	A	A	A	A	A	A	A	A	A	A	A
673	C	C	C	C	C	C	C	C	C	C	C	C	C	C	C	C	C	C
674	G	G	G	G	G	G	G	G	G	G	G	G	G	G	G	G	G	G
675	G	G	G	G	G	G	G	G	G	G	G	G	G	G	G	G	G	G
676	C	C	C	C	C	C	C	C	C	C	C	C	C	C	C	C	C	C
677	G	G	G	G	G	G	G	G	G	G	G	G	G	G	G	G	G	G
678	C	C	C	C	C	C	C	C	C	C	C	C	C	C	C	C	C	C
679	C	C	C	C	C	C	C	C	C	C	C	C	C	C	C	C	C	C
680	G	G	G	G	G	G	G	G	G	G	G	G	G	G	G	G	G	G
681	A	A	A	A	A	A	A	A	A	A	A	A	A	A	A	A	A	A
682	T	T	T	T	T	T	T	T	T	T	T	T	T	T	T	T	T	T
683	C	C	C	C	C	C	C	C	C	C	C	C	C	C	C	C	C	C
684	T	T	T	T	T	T	T	T	T	T	T	T	T	T	T	T	T	T
685	A	A	A	A	A	A	A	A	A	A	A	A	A	A	A	A	A	A
686	A	A	A	A	A	A	A	A	A	A	A	A	A	A	A	A	A	A
687	A	A	A	A	A	A	A	A	A	A	A	A	A	A	A	A	A	A
688	G	G	G	G	G	G	G	G	G	G	G	G	G	G	G	G	G	G
689	T	T	T	T	T	T	T	T	T	T	T	T	T	T	T	T	T	T
690	C	C	C	C	C	C	C	C	C	C	C	C	C	C	C	C	C	C
691	A	A	A	A	A	A	A	A	A	A	A	A	A	A	A	A	A	A
692	T	T	T	T	T	T	T	T	T	T	T	T	T	T	T	T	T	T
693	T	T	T	T	T	T	T	T	T	T	T	T	T	T	T	T	T	T
694	T	T	T	T	T	T	T	T	T	T	T	T	T	T	T	T	T	T
695	G	G	G	G	G	G	G	G	G	G	G	G	G	G	G	G	G	G
696	A	A	A	A	A	A	A	A	A	A	A	A	A	A	A	A	A	A
697	C	C	C	C	C	C	C	C	C	C	C	C	C	C	C	C	C	C
698	T	T	T	T	T	T	T	T	T	T	T	T	T	T	T	T	T	T
699	T	T	T	T	T	T	T	T	T	T	T	T	T	T	T	T	T	T
700	A	A	A	A	A	A	A	A	A	A	A	A	A	A	A	A	A	A
701	G	G	G	G	G	G	G	G	G	G	G	G	G	G	G	G	G	G
702	G	G	G	G	G	G	G	G	G	G	G	G	G	G	G	G	G	G
703	C	C	C	C	C	C	C	C	C	C	C	C	C	C	C	C	C	C
704	G	G	G	G	G	G	G	G	G	G	G	G	G	G	G	G	G	G
705	A	A	A	A	A	A	A	A	A	A	A	A	A	A	A	A	A	A
706	C	C	C	C	C	C	C	C	C	C	C	C	C	C	C	C	C	C
707	G	G	G	G	G	G	G	G	G	G	G	G	G	G	G	G	G	G
708	A	A	A	A	A	A	A	A	A	A	A	A	A	A	A	A	A	A
709	G	G	G	G	G	G	G	G	G	G	G	G	G	G	G	G	G	G
710	C	C	C	C	C	C	C	C	C	C	C	C	C	C	C	C	C	C
711	T	T	T	T	T	T	T	T	T	T	T	T	T	T	T	T	T	T
712	T	T	T	T	T	T	T	T	T	T	T	T	T	T	T	T	T	T
713	G	G	G	G	G	G	G	G	G	G	G	G	G	G	G	G	G	G
714	G	G	G	G	G	G	G	G	G	G	G	G	G	G	G	G	G	G
715	C	C	C	C	C	C	C	C	C	C	C	C	C	C	C	C	C	C
716	A	A	A	A	A	A	A	A	A	A	A	A	A	A	A	A	A	A
717	C	C	C	C	C	C	C	C	C	C	C	C	C	C	C	C	C	C
718	T	T	T	T	T	T	T	T	T	T	T	T	T	T	T	T	T	T
719	G	G	G	G	G	G	G	G	G	G	G	G	G	G	G	G	G	G
720	A	A	A	A	A	A	A	A	A	A	A	A	A	A	A	A	A	A
721	T	T	T	T	T	T	T	T	T	T	T	T	T	T	T	T	T	T
722	C	C	C	C	C	C	C	C	C	C	C	C	C	C	C	C	C	C
723	C	C	C	C	C	C	C	C	C	C	C	C	C	C	C	C	C	C
724	T	T	T	T	T	T	T	T	T	T	T	T	T	T	T	T	T	T
725	T	T	T	T	T	T	T	T	T	T	T	T	T	T	T	T	T	T
726	A	A	A	A	A	A	A	A	A	A	A	A	A	A	A	A	A	A
727	T	T	T	T	T	T	T	T	T	T	T	T	T	T	T	T	T	T
728	G	G	G	G	G	G	G	G	G	G	G	G	G	G	G	G	G	G
729	A	A	A	A	A	A	A	A	A	A	A	A	A	A	A	A	A	A
730	A	A	A	A	A	A	A	A	A	A	A	A	A	A	A	A	A	A
731	G	G	G	G	G	G	G	G	G	G	G	G	G	G	G	G	G	G
732	A	A	A	A	A	A	A	A	A	A	A	A	A	A	A	A	A	A
733	T	T	T	T	T	T	T	T	T	T	T	T	T	T	T	T	T	T
734	T	T	T	T	T	T	T	T	T	T	T	T	T	T	T	T	T	T
735	T	T	T	T	T	T	T	T	T	T	T	T	T	T	T	T	T	T
736	T	T	T	T	T	T	T	T	T	T	T	T	T	T	T	T	T	T
737	C	C	C	C	C	C	C	C	C	C	C	C	C	C	C	C	C	C
738	A	A	A	A	A	A	A	A	A	A	A	A	A	A	A	A	A	A
739	A	A	A	A	A	A	A	A	A	A	A	A	A	A	A	A	A	A
740	G	G	G	G	G	G	G	G	G	G	G	G	G	G	G	G	G	G
741	A	A	A	A	A	A	A	A	A	A	A	A	A	A	A	A	A	A
742	A	A	A	A	A	A	A	A	A	A	A	A	A	A	A	A	A	A
743	A	A	A	A	A	A	A	A	A	A	A	A	A	A	A	A	A	A
744	A	A	A	A	A	A	A	A	A	A	A	A	A	A	A	A	A	A
745	C	C	C	C	C	C	C	C	C	C	C	C	C	C	C	C	C	C
746	T	T	T	T	T	T	T	T	T	T	T	T	T	T	T	T	T	T
747	G	G	G	G	G	G	G	G	G	G	G	G	G	G	G	G	G	G
748	G	G	G	G	G	G	G	G	G	G	G	G	G	G	G	G	G	G
749	A	A	A	A	A	A	A	A	A	A	A	A	A	A	A	A	A	A
750	A	A	A	A	A	A	A	A	A	A	A	A	A	A	A	A	A	A
751	C	C	C	C	C	C	C	C	C	C	C	C	C	C	C	C	C	C
752	A	A	A	A	A	A	A	A	A	A	A	A	A	A	A	A	A	A
753	C	C	C	C	C	C	C	C	C	C	C	C	C	C	C	C	C	C
754	T	T	T	T	T	T	T	T	T	T	T	T	T	T	T	T	T	T
755	A	A	A	A	A	A	A	A	A	A	A	A	A	A	A	A	A	A
756	A	A	A	A	A	A	A	A	A	A	A	A	A	A	A	A	A	A
757	A	A	A	A	A	A	A	A	A	A	A	A	A	A	A	A	A	A
758	C	C	C	C	C	C	C	C	C	C	C	C	C	C	C	C	C	C
759	A	A	A	A	A	A	A	A	A	A	A	A	A	A	A	A	A	A
760	T	T	T	T	T	T	T	T	T	T	T	T	T	T	T	T	T	T
761	A	A	A	A	A	A	A	A	A	A	A	A	A	A	A	A	A	A
762	G	G	G	G	G	G	G	G	G	G	G	G	G	G	G	G	G	G
763	C	C	C	C	C	C	C	C	C	C	C	C	C	C	C	C	C	C
764	A	A	A	A	A	A	A	A	A	A	A	A	A	A	A	A	A	A
765	G	G	G	G	G	G	G	G	G	G	G	G	G	G	G	G	G	G
766	T	T	T	T	T	T	T	T	T	T	T	T	T	T	T	T	T	T
767	G	G	G	G	G	G	G	G	G	G	G	G	G	G	G	G	G	G
768	G	G	G	G	G	G	G	G	G	G	G	G	G	G	G	G	G	G
769	T	T	T	T	T	T	T	T	T	T	T	T	T	T	T	T	T	T
770	G	G	G	G	G	G	G	G	G	G	G	G	G	G	G	G	G	G
771	T	T	T	T	T	T	T	T	T	T	T	T	T	T	T	T	T	T
772	T	T	T	T	T	T	T	T	T	T	T	T	T	T	T	T	T	T
773	A	A	A	A	A	A	A	A	A	A	A	A	A	A	A	A	A	A
774	C	C	C	C	C	C	C	C	C	C	C	C	C	C	C	C	C	C
775	C	C	C	C	C	C	C	C	C	C	C	C	C	C	C	C	C	C
776	C	C	C	C	C	C	C	C	C	C	C	C	C	C	C	C	C	C
777	G	G	G	G	G	G	G	G	G	G	G	G	G	G	G	G	G	G
778	T	T	T	T	T	T	T	T	T	T	T	T	T	T	T	T	T	T
779	G	G	G	G	G	G	G	G	G	G	G	G	G	G	G	G	G	G
780	A	A	A	A	A	A	A	A	A	A	A	A	A	A	A	A	A	A
781	A	A	A	A	A	A	A	A	A	A	A	A	A	A	A	A	A	A
782	C	C	C	C	C	C	C	C	C	C	C	C	C	C	C	C	C	C
783	T	T	T	T	T	T	T	T	T	T	T	T	T	T	T	T	T	T
784	C	C	C	C	C	C	C	C	C	C	C	C	C	C	C	C	C	C
785	A	A	A	A	A	A	A	A	A	A	A	A	A	A	A	A	A	A
786	T	T	T	T	T	T	T	T	T	T	T	T	T	T	T	T	T	T
787	G	G	G	G	G	G	G	G	G	G	G	G	G	G	G	G	G	G
788	C	C	C	C	C	C	C	C	C	C	C	C	C	C	C	C	C	C
789	G	G	G	G	G	G	G	G	G	G	G	G	G	G	G	G	G	G
790	T	T	T	T	T	T	T	T	T	T	T	T	T	T	T	T	T	T
791	G	G	G	G	G	G	G	G	G	G	G	G	G	G	G	G	G	G
792	A	A	A	A	A	A	A	A	A	A	A	A	A	A	A	A	A	A
793	G	G	G	G	G	G	G	G	G	G	G	G	G	G	G	G	G	G
794	C	C	C	C	C	C	C	C	C	C	C	C	C	C	C	C	C	C
795	T	T	T	T	T	T	T	T	T	T	T	T	T	T	T	T	T	T
796	T	T	T	T	T	T	T	T	T	T	T	T	T	T	T	T	T	T
797	A	A	A	A	A	A	A	A	A	A	A	A	A	A	A	A	A	A
798	A	A	A	A	A	A	A	A	A	A	A	A	A	A	A	A	A	A
799	C	C	C	C	C	C	C	C	C	C	C	C	C	C	C	C	C	C
800	G	G	G	G	G	G	G	G	G	G	G	G	G	G	G	G	G	G
801	G	G	G	G	G	G	G	G	G	G	G	G	G	G	G	G	G	G
802	A	A	A	A	A	A	A	A	A	A	A	A	A	A	A	A	A	A
803	G	G	G	G	G	G	G	G	G	G	G	G	G	G	G	G	G	G
804	G	G	G	G	G	G	G	G	G	G	G	G	G	G	G	G	G	G
805	G	G	G	G	G	G	G	G	G	G	G	G	G	G	G	G	G	G
806	G	G	G	G	G	G	G	G	G	G	G	G	G	G	G	G	G	G
807	C	C	C	C	C	C	C	C	C	C	C	C	C	C	C	C	C	C
808	A	A	A	A	A	A	A	A	A	A	A	A	A	A	A	A	A	A
809	T	T	T	T	T	T	T	T	T	T	T	T	T	T	T	T	T	T
810	A	A	A	A	A	A	A	A	A	A	A	A	A	A	A	A	A	A
811	C	C	C	C	C	C	C	C	C	C	C	C	C	C	C	C	C	C
812	A	A	A	A	A	A	A	A	A	A	A	A	A	A	A	A	A	A
813	C	C	C	C	C	C	C	C	C	C	C	C	C	C	C	C	C	C
814	T	T	T	T	T	T	T	T	T	T	T	T	T	T	T	T	T	T
815	C	C	C	C	C	C	C	C	C	C	C	C	C	C	C	C	C	C
816	G	G	G	G	G	G	G	G	G	G	G	G	G	G	G	G	G	G
817	C	C	C	C	C	C	C	C	C	C	C	C	C	C	C	C	C	C
818	T	T	T	T	T	T	T	T	T	T	T	T	T	T	T	T	T	T
819	A	A	A	A	A	A	A	A	A	A	A	A	A	A	A	A	A	A
820	T	T	T	T	T	T	T	T	T	T	T	T	T	T	T	T	T	T
821	G	G	G	G	G	G	G	G	G	G	G	G	G	G	G	G	G	G
822	T	T	T	T	T	T	T	T	T	T	T	T	T	T	T	T	T	T
823	C	C	C	C	C	C	C	C	C	C	C	C	C	C	C	C	C	C
824	G	G	G	G	G	G	G	G	G	G	G	G	G	G	G	G	G	G
825	A	A	A	A	A	A	A	A	A	A	A	A	A	A	A	A	A	A
826	T	T	T	T	T	T	T	T	T	T	T	T	T	T	T	T	T	T
827	A	A	A	A	A	A	A	A	A	A	A	A	A	A	A	A	A	A
828	A	A	A	A	A	A	A	A	A	A	A	A	A	A	A	A	A	A
829	C	C	C	C	C	C	C	C	C	C	C	C	C	C	C	C	C	C
830	A	A	A	A	A	A	A	A	A	A	A	A	A	A	A	A	A	A
831	A	A	A	A	A	A	A	A	A	A	A	A	A	A	A	A	A	A
832	C	C	C	C	C	C	C	C	C	C	C	C	C	C	C	C	C	C
833	T	T	T	T	T	T	T	T	T	T	T	T	T	T	T	T	T	T
834	T	T	T	T	T	T	T	T	T	T	T	T	T	T	T	T	T	T
835	C	C	C	C	C	C	C	C	C	C	C	C	C	C	C	C	C	C
836	T	T	T	T	T	T	T	T	T	T	T	T	T	T	T	T	T	T
837	G	G	G	G	G	G	G	G	G	G	G	G	G	G	G	G	G	G
838	T	T	T	T	T	T	T	T	T	T	T	T	T	T	T	T	T	T
839	G	G	G	G	G	G	G	G	G	G	G	G	G	G	G	G	G	G
840	G	G	G	G	G	G	G	G	G	G	G	G	G	G	G	G	G	G
841	C	C	C	C	C	C	C	C	C	C	C	C	C	C	C	C	C	C
842	C	C	C	C	C	C	C	C	C	C	C	C	C	C	C	C	C	C
843	C	C	C	C	C	C	C	C	C	C	C	C	C	C	C	C	C	C
844	T	T	T	T	T	T	T	T	T	T	T	T	T	T	T	T	T	T
845	G	G	G	G	G	G	G	G	G	G	G	G	G	G	G	G	G	G
846	A	A	A	A	A	A	A	A	A	A	A	A	A	A	A	A	A	A
847	T	T	T	T	T	T	T	T	T	T	T	T	T	T	T	T	T	T
848	G	G	G	G	G	G	G	G	G	G	G	G	G	G	G	G	G	G
849	G	G	G	G	G	G	G	G	G	G	G	G	G	G	G	G	G	G
850	C	C	C	C	C	C	C	C	C	C	C	C	C	C	C	C	C	C
851	T	T	T	T	T	T	T	T	T	T	T	T	T	T	T	T	T	T
852	A	A	A	A	A	A	A	A	A	A	A	A	A	A	A	A	A	A
853	C	C	C	C	C	C	C	C	C	C	C	C	C	C	C	C	C	C
854	C	C	C	C	C	C	C	C	C	C	C	C	C	C	C	C	C	C
855	C	C	C	C	C	C	C	C	C	C	C	C	C	C	C	C	C	C
856	T	T	T	T	T	T	T	T	T	T	T	T	T	T	T	T	T	T
857	C	C	C	C	C	C	C	C	C	C	C	C	C	C	C	C	C	C
858	T	T	T	T	T	T	T	T	T	T	T	T	T	T	T	T	T	T
859	T	T	T	T	T	T	T	T	T	T	T	T	T	T	T	T	T	T
860	G	G	G	G	G	G	G	G	G	G	G	G	G	G	G	G	G	G
861	A	A	A	A	A	A	A	A	A	A	A	A	A	A	A	A	A	A
862	G	G	G	G	G	G	G	G	G	G	G	G	G	G	G	G	G	G
863	T	T	T	T	T	T	T	T	T	T	T	T	T	T	T	T	T	T
864	G	G	G	G	G	G	G	G	G	G	G	G	G	G	G	G	G	G
865	C	C	C	C	C	C	C	C	C	C	C	C	C	C	C	C	C	C
866	A	A	A	A	A	A	A	A	A	A	A	A	A	A	A	A	A	A
867	T	T	T	T	T	T	T	T	T	T	T	T	T	T	T	T	T	T
868	T	T	T	T	T	T	T	T	T	T	T	T	T	T	T	T	T	T
869	A	A	A	A	A	A	A	A	A	A	A	A	A	A	A	A	A	A
870	A	A	A	A	A	A	A	A	A	A	A	A	A	A	A	A	A	A
871	A	A	A	A	A	A	A	A	A	A	A	A	A	A	A	A	A	A
872	G	G	G	G	G	G	G	G	G	G	G	G	G	G	G	G	G	G
873	A	A	A	A	A	A	A	A	A	A	A	A	A	A	A	A	A	A
874	C	C	C	C	C	C	C	C	C	C	C	C	C	C	C	C	C	C
875	C	C	C	C	C	C	C	C	C	C	C	C	C	C	C	C	C	C
876	T	T	T	T	T	T	T	T	T	T	T	T	T	T	T	T	T	T
877	T	T	T	T	T	T	T	T	T	T	T	T	T	T	T	T	T	T
878	C	C	C	C	C	C	C	C	C	C	C	C	C	C	C	C	C	C
879	T	T	T	T	T	T	T	T	T	T	T	T	T	T	T	T	T	T
880	A	A	A	A	A	A	A	A	A	A	A	A	A	A	A	A	A	A
881	G	G	G	G	G	G	G	G	G	G	G	G	G	G	G	G	G	G
882	C	C	C	C	C	C	C	C	C	C	C	C	C	C	C	C	C	C
883	A	A	A	A	A	A	A	A	A	A	A	A	A	A	A	A	A	A
884	C	C	C	C	C	C	C	C	C	C	C	C	C	C	C	C	C	C
885	G	G	G	G	G	G	G	G	G	G	G	G	G	G	G	G	G	G
886	T	T	T	T	T	T	T	T	T	T	T	T	T	T	T	T	T	T
887	G	G	G	G	G	G	G	G	G	G	G	G	G	G	G	G	G	G
888	C	C	C	C	C	C	C	C	C	C	C	C	C	C	C	C	C	C
889	T	T	T	T	T	T	T	T	T	T	T	T	T	T	T	T	T	T
890	G	G	G	G	G	G	G	G	G	G	G	G	G	G	G	G	G	G
891	G	G	G	G	G	G	G	G	G	G	G	G	G	G	G	G	G	G
892	T	T	T	T	T	T	T	T	T	T	T	T	T	T	T	T	T	T
893	A	A	A	A	A	A	A	A	A	A	A	A	A	A	A	A	A	A
894	A	A	A	A	A	A	A	A	A	A	A	A	A	A	A	A	A	A
895	A	A	A	A	A	A	A	A	A	A	A	A	A	A	A	A	A	A
896	G	G	G	G	G	G	G	G	G	G	G	G	G	G	G	G	G	G
897	C	C	C	C	C	C	C	C	C	C	C	C	C	C	C	C	C	C
898	T	T	T	T	T	T	T	T	T	T	T	T	T	T	T	T	T	T
899	T	T	T	T	T	T	T	T	T	T	T	T	T	T	T	T	T	T
900	C	C	C	C	C	C	C	C	C	C	C	C	C	C	C	C	C	C
901	A	A	A	A	A	A	A	A	A	A	A	A	A	A	A	A	A	A
902	T	T	T	T	T	T	T	T	T	T	T	T	T	T	T	T	T	T
903	G	G	G	G	G	G	G	G	G	G	G	G	G	G	G	G	G	G
904	C	C	C	C	C	C	C	C	C	C	C	C	C	C	C	C	C	C
905	A	A	A	A	A	A	A	A	A	A	A	A	A	A	A	A	A	A
906	C	C	C	C	C	C	C	C	C	C	C	C	C	C	C	C	C	C
907	T	T	T	T	T	T	T	T	T	T	T	T	T	T	T	T	T	T
908	T	T	T	T	T	T	T	T	T	T	T	T	T	T	T	T	T	T
909	T	T	T	T	T	T	T	T	T	T	T	T	T	T	T	T	T	T
910	G	G	G	G	G	G	G	G	G	G	G	G	G	G	G	G	G	G
911	T	T	T	T	T	T	T	T	T	T	T	T	T	T	T	T	T	T
912	C	C	C	C	C	C	C	C	C	C	C	C	C	C	C	C	C	C
913	C	C	C	C	C	C	C	C	C	C	C	C	C	C	C	C	C	C
914	G	G	G	G	G	G	G	G	G	G	G	G	G	G	G	G	G	G
915	A	A	A	A	A	A	A	A	A	A	A	A	A	A	A	A	A	A
916	A	A	A	A	A	A	A	A	A	A	A	A	A	A	A	A	A	A
917	C	C	C	C	C	C	C	C	C	C	C	C	C	C	C	C	C	C
918	A	A	A	A	A	A	A	A	A	A	A	A	A	A	A	A	A	A
919	A	A	A	A	A	A	A	A	A	A	A	A	A	A	A	A	A	A
920	C	C	C	C	C	C	C	C	C	C	C	C	C	C	C	C	C	C
921	T	T	T	T	T	T	T	T	T	T	T	T	T	T	T	T	T	T
922	G	G	G	G	G	G	G	G	G	G	G	G	G	G	G	G	G	G
923	G	G	G	G	G	G	G	G	G	G	G	G	G	G	G	G	G	G
924	A	A	A	A	A	A	A	A	A	A	A	A	A	A	A	A	A	A
925	C	C	C	C	C	C	C	C	C	C	C	C	C	C	C	C	C	C
926	T	T	T	T	T	T	T	T	T	T	T	T	T	T	T	T	T	T
927	T	T	T	T	T	T	T	T	T	T	T	T	T	T	T	T	T	T
928	T	T	T	T	T	T	T	T	T	T	T	T	T	T	T	T	T	T
929	A	A	A	A	A	A	A	A	A	A	A	A	A	A	A	A	A	A
930	T	T	T	T	T	T	T	T	T	T	T	T	T	T	T	T	T	T
931	T	T	T	T	T	T	T	T	T	T	T	T	T	T	T	T	T	T
932	G	G	G	G	G	G	G	G	G	G	G	G	G	G	G	G	G	G
933	A	A	A	A	A	A	A	A	A	A	A	A	A	A	A	A	A	A
934	C	C	C	C	C	C	C	C	C	C	C	C	C	C	C	C	C	C
935	A	A	A	A	A	A	A	A	A	A	A	A	A	A	A	A	A	A
936	C	C	C	C	C	C	C	C	C	C	C	C	C	C	C	C	C	C
937	T	T	T	T	T	T	T	T	T	T	T	T	T	T	T	T	T	T
938	A	A	A	A	A	A	A	A	A	A	A	A	A	A	A	A	A	A
939	A	A	A	A	A	A	A	A	A	A	A	A	A	A	A	A	A	A
940	G	G	G	G	G	G	G	G	G	G	G	G	G	G	G	G	G	G
941	A	A	A	A	A	A	A	A	A	A	A	A	A	A	A	A	A	A
942	G	G	G	G	G	G	G	G	G	G	G	G	G	G	G	G	G	G
943	G	G	G	G	G	G	G	G	G	G	G	G	G	G	G	G	G	G
944	G	G	G	G	G	G	G	G	G	G	G	G	G	G	G	G	G	G
945	G	G	G	G	G	G	G	G	G	G	G	G	G	G	G	G	G	G
946	T	T	T	T	T	T	T	T	T	T	T	T	T	T	T	T	T	T
947	G	G	G	G	G	G	G	G	G	G	G	G	G	G	G	G	G	G
948	T	T	T	T	T	T	T	T	T	T	T	T	T	T	T	T	T	T
949	A	A	A	A	A	A	A	A	A	A	A	A	A	A	A	A	A	A
950	T	T	T	T	T	T	T	T	T	T	T	T	T	T	T	T	T	T
951	A	A	A	A	A	A	A	A	A	A	A	A	A	A	A	A	A	A
952	C	C	C	C	C	C	C	C	C	C	C	C	C	C	C	C	C	C
953	T	T	T	T	T	T	T	T	T	T	T	T	T	T	T	T	T	T
954	G	G	G	G	G	G	G	G	G	G	G	G	G	G	G	G	G	G
955	C	C	C	C	C	C	C	C	C	C	C	C	C	C	C	C	C	C
956	T	T	T	T	T	T	T	T	T	T	T	T	T	T	T	T	T	T
957	G	G	G	G	G	G	G	G	G	G	G	G	G	G	G	G	G	G
958	C	C	C	C	C	C	C	C	C	C	C	C	C	C	C	C	C	C
959	C	C	C	C	C	C	C	C	C	C	C	C	C	C	C	C	C	C
960	G	G	G	G	G	G	G	G	G	G	G	G	G	G	G	G	G	G
961	T	T	T	T	T	T	T	T	T	T	T	T	T	T	T	T	T	T
962	G	G	G	G	G	G	G	G	G	G	G	G	G	G	G	G	G	G
963	A	A	A	A	A	A	A	A	A	A	A	A	A	A	A	A	A	A
964	A	A	A	A	A	A	A	A	A	A	A	A	A	A	A	A	A	A
965	C	C	C	C	C	C	C	C	C	C	C	C	C	C	C	C	C	C
966	A	A	A	A	A	A	A	A	A	A	A	A	A	A	A	A	A	A
967	T	T	T	T	T	T	T	T	T	T	T	T	T	T	T	T	T	T
968	G	G	G	G	G	G	G	G	G	G	G	G	G	G	G	G	G	G
969	A	A	A	A	A	A	A	A	A	A	A	A	A	A	A	A	A	A
970	G	G	G	G	G	G	G	G	G	G	G	G	G	G	G	G	G	G
971	C	C	C	C	C	C	C	C	C	C	C	C	C	C	C	C	C	C
972	A	A	A	A	A	A	A	A	A	A	A	A	A	A	A	A	A	A
973	T	T	T	T	T	T	T	T	T	T	T	T	T	T	T	T	T	T
974	G	G	G	G	G	G	G	G	G	G	G	G	G	G	G	G	G	G
975	A	A	A	A	A	A	A	A	A	A	A	A	A	A	A	A	A	A
976	A	A	A	A	A	A	A	A	A	A	A	A	A	A	A	A	A	A
977	A	A	A	A	A	A	A	A	A	A	A	A	A	A	A	A	A	A
978	T	T	T	T	T	T	T	T	T	T	T	T	T	T	T	T	T	T
979	T	T	T	T	T	T	T	T	T	T	T	T	T	T	T	T	T	T
980	G	G	G	G	G	G	G	G	G	G	G	G	G	G	G	G	G	G
981	C	C	C	C	C	C	C	C	C	C	C	C	C	C	C	C	C	C
982	T	T	T	T	T	T	T	T	T	T	T	T	T	T	T	T	T	T
983	T	T	T	T	T	T	T	T	T	T	T	T	T	T	T	T	T	T
984	G	G	G	G	G	G	G	G	G	G	G	G	G	G	G	G	G	G
985	G	G	G	G	G	G	G	G	G	G	G	G	G	G	G	G	G	G
986	T	T	T	T	T	T	T	T	T	T	T	T	T	T	T	T	T	T
987	A	A	A	A	A	A	A	A	A	A	A	A	A	A	A	A	A	A
988	C	C	C	C	C	C	C	C	C	C	C	C	C	C	C	C	C	C
989	A	A	A	A	A	A	A	A	A	A	A	A	A	A	A	A	A	A
990	C	C	C	C	C	C	C	C	C	C	C	C	C	C	C	C	C	C
991	G	G	G	G	G	G	G	G	G	G	G	G	G	G	G	G	G	G
992	G	G	G	G	G	G	G	G	G	G	G	G	G	G	G	G	G	G
993	A	A	A	A	A	A	A	A	A	A	A	A	A	A	A	A	A	A
994	A	A	A	A	A	A	A	A	A	A	A	A	A	A	A	A	A	A
995	C	C	C	C	C	C	C	C	C	C	C	C	C	C	C	C	C	C
996	G	G	G	G	G	G	G	G	G	G	G	G	G	G	G	G	G	G
997	T	T	T	T	T	T	T	T	T	T	T	T	T	T	T	T	T	T
998	T	T	T	T	T	T	T	T	T	T	T	T	T	T	T	T	T	T
999	C	C	C	C	C	C	C	C	C	C	C	C	C	C	C	C	C	C
1000	T	T	T	T	T	T	T	T	T	T	T	T	T	T	T	T	T	T
1001	G	G	G	G	G	G	G	G	G	G	G	G	G	G	G	G	G	G
1002	A	A	A	A	A	A	A	A	A	A	A	A	A	A	A	A	A	A
1003	A	A	A	A	A	A	A	A	A	A	A	A	A	A	A	A	A	A
1004	A	A	A	A	A	A	A	A	A	A	A	A	A	A	A	A	A	A
1005	A	A	A	A	A	A	A	A	A	A	A	A	A	A	A	A	A	A
1006	G	G	G	G	G	G	G	G	G	G	G	G	G	G	G	G	G	G
1007	A	A	A	A	A	A	A	A	A	A	A	A	A	A	A	A	A	A
1008	G	G	G	G	G	G	G	G	G	G	G	G	G	G	G	G	G	G
1009	C	C	C	C	C	C	C	C	C	C	C	C	C	C	C	C	C	C
1010	T	T	T	T	T	T	T	T	T	T	T	T	T	T	T	T	T	T
1011	A	A	A	A	A	A	A	A	A	A	A	A	A	A	A	A	A	A
1012	T	T	T	T	T	T	T	T	T	T	T	T	T	T	T	T	T	T
1013	G	G	G	G	G	G	G	G	G	G	G	G	G	G	G	G	G	G
1014	A	A	A	A	A	A	A	A	A	A	A	A	A	A	A	A	A	A
1015	A	A	A	A	A	A	A	A	A	A	A	A	A	A	A	A	A	A
1016	T	T	T	T	T	T	T	T	T	T	T	T	T	T	T	T	T	T
1017	T	T	T	T	T	T	T	T	T	T	T	T	T	T	T	T	T	T
1018	G	G	G	G	G	G	G	G	G	G	G	G	G	G	G	G	G	G
1019	C	C	C	C	C	C	C	C	C	C	C	C	C	C	C	C	C	C
1020	A	A	A	A	A	A	A	A	A	A	A	A	A	A	A	A	A	A
1021	G	G	G	G	G	G	G	G	G	G	G	G	G	G	G	G	G	G
1022	A	A	A	A	A	A	A	A	A	A	A	A	A	A	A	A	A	A
1023	C	C	C	C	C	C	C	C	C	C	C	C	C	C	C	C	C	C
1024	A	A	A	A	A	A	A	A	A	A	A	A	A	A	A	A	A	A
1025	C	C	C	C	C	C	C	C	C	C	C	C	C	C	C	C	C	C
1026	C	C	C	C	C	C	C	C	C	C	C	C	C	C	C	C	C	C
1027	T	T	T	T	T	T	T	T	T	T	T	T	T	T	T	T	T	T
1028	T	T	T	T	T	T	T	T	T	T	T	T	T	T	T	T	T	T
1029	T	T	T	T	T	T	T	T	T	T	T	T	T	T	T	T	T	T
1030	T	T	T	T	T	T	T	T	T	T	T	T	T	T	T	T	T	T
1031	G	G	G	G	G	G	G	G	G	G	G	G	G	G	G	G	G	G
1032	A	A	A	A	A	A	A	A	A	A	A	A	A	A	A	A	A	A
1033	A	A	A	A	A	A	A	A	A	A	A	A	A	A	A	A	A	A
1034	A	A	A	A	A	A	A	A	A	A	A	A	A	A	A	A	A	A
1035	T	T	T	T	T	T	T	T	T	T	T	T	T	T	T	T	T	T
1036	T	T	T	T	T	T	T	T	T	T	T	T	T	T	T	T	T	T
1037	A	A	A	A	A	A	A	A	A	A	A	A	A	A	A	A	A	A
1038	A	A	A	A	A	A	A	A	A	A	A	A	A	A	A	A	A	A
1039	A	A	A	A	A	A	A	A	A	A	A	A	A	A	A	A	A	A
1040	T	T	T	T	T	T	T	T	T	T	T	T	T	T	T	T	T	T
1041	T	T	T	T	T	T	T	T	T	T	T	T	T	T	T	T	T	T
1042	G	G	G	G	G	G	G	G	G	G	G	G	G	G	G	G	G	G
1043	G	G	G	G	G	G	G	G	G	G	G	G	G	G	G	G	G	G
1044	C	C	C	C	C	C	C	C	C	C	C	C	C	C	C	C	C	C
1045	A	A	A	A	A	A	A	A	A	A	A	A	A	A	A	A	A	A
1046	A	A	A	A	A	A	A	A	A	A	A	A	A	A	A	A	A	A
1047	A	A	A	A	A	A	A	A	A	A	A	A	A	A	A	A	A	A
1048	G	G	G	G	G	G	G	G	G	G	G	G	G	G	G	G	G	G
1049	A	A	A	A	A	A	A	A	A	A	A	A	A	A	A	A	A	A
1050	A	A	A	A	A	A	A	A	A	A	A	A	A	A	A	A	A	A
1051	A	A	A	A	A	A	A	A	A	A	A	A	A	A	A	A	A	A
1052	T	T	T	T	T	T	T	T	T	T	T	T	T	T	T	T	T	T
1053	T	T	T	T	T	T	T	T	T	T	T	T	T	T	T	T	T	T
1054	T	T	T	T	T	T	T	T	T	T	T	T	T	T	T	T	T	T
1055	G	G	G	G	G	G	G	G	G	G	G	G	G	G	G	G	G	G
1056	A	A	A	A	A	A	A	A	A	A	A	A	A	A	A	A	A	A
1057	C	C	C	C	C	C	C	C	C	C	C	C	C	C	C	C	C	C
1058	A	A	A	A	A	A	A	A	A	A	A	A	A	A	A	A	A	A
1059	C	C	C	C	C	C	C	C	C	C	C	C	C	C	C	C	C	C
1060	C	C	C	C	C	C	C	C	C	C	C	C	C	C	C	C	C	C
1061	T	T	T	T	T	T	T	T	T	T	T	T	T	T	T	T	T	T
1062	T	T	T	T	T	T	T	T	T	T	T	T	T	T	T	T	T	T
1063	C	C	C	C	C	C	C	C	C	C	C	C	C	C	C	C	C	C
1064	A	A	A	A	A	A	A	A	A	A	A	A	A	A	A	A	A	A
1065	A	A	A	A	A	A	A	A	A	A	A	A	A	A	A	A	A	A
1066	T	T	T	T	T	T	T	T	T	T	T	T	T	T	T	T	T	T
1067	G	G	G	G	G	G	G	G	G	G	G	G	G	G	G	G	G	G
1068	G	G	G	G	G	G	G	G	G	G	G	G	G	G	G	G	G	G
1069	G	G	G	G	G	G	G	G	G	G	G	G	G	G	G	G	G	G
1070	G	G	G	G	G	G	G	G	G	G	G	G	G	G	G	G	G	G
1071	A	A	A	A	A	A	A	A	A	A	A	A	A	A	A	A	A	A
1072	A	A	A	A	A	A	A	A	A	A	A	A	A	A	A	A	A	A
1073	T	T	T	T	T	T	T	T	T	T	T	T	T	T	T	T	T	T
1074	G	G	G	G	G	G	G	G	G	G	G	G	G	G	G	G	G	G
1075	T	T	T	T	T	T	T	T	T	T	T	T	T	T	T	T	T	T
1076	C	C	C	C	C	C	C	C	C	C	C	C	C	C	C	C	C	C
1077	C	C	C	C	C	C	C	C	C	C	C	C	C	C	C	C	C	C
1078	A	A	A	A	A	A	A	A	A	A	A	A	A	A	A	A	A	A
1079	A	A	A	A	A	A	A	A	A	A	A	A	A	A	A	A	A	A
1080	A	A	A	A	A	A	A	A	A	A	A	A	A	A	A	A	A	A
1081	T	T	T	T	T	T	T	T	T	T	T	T	T	T	T	T	T	T
1082	T	T	T	T	T	T	T	T	T	T	T	T	T	T	T	T	T	T
1083	T	T	T	T	T	T	T	T	T	T	T	T	T	T	T	T	T	T
1084	T	T	T	T	T	T	T	T	T	T	T	T	T	T	T	T	T	T
1085	G	G	G	G	G	G	G	G	G	G	G	G	G	G	G	G	G	G
1086	T	T	T	T	T	T	T	T	T	T	T	T	T	T	T	T	T	T
1087	A	A	A	A	A	A	A	A	A	A	A	A	A	A	A	A	A	A
1088	T	T	T	T	T	T	T	T	T	T	T	T	T	T	T	T	T	T
1089	T	T	T	T	T	T	T	T	T	T	T	T	T	T	T	T	T	T
1090	T	T	T	T	T	T	T	T	T	T	T	T	T	T	T	T	T	T
1091	C	C	C	C	C	C	C	C	C	C	C	C	C	C	C	C	C	C
1092	C	C	C	C	C	C	C	C	C	C	C	C	C	C	C	C	C	C
1093	C	C	C	C	C	C	C	C	C	C	C	C	C	C	C	C	C	C
1094	T	T	T	T	T	T	T	T	T	T	T	T	T	T	T	T	T	T
1095	T	T	T	T	T	T	T	T	T	T	T	T	T	T	T	T	T	T
1096	A	A	A	A	A	A	A	A	A	A	A	A	A	A	A	A	A	A
1097	A	A	A	A	A	A	A	A	A	A	A	A	A	A	A	A	A	A
1098	A	A	A	A	A	A	A	A	A	A	A	A	A	A	A	A	A	A
1099	T	T	T	T	T	T	T	T	T	T	T	T	T	T	T	T	T	T
1100	T	T	T	T	T	T	T	T	T	T	T	T	T	T	T	T	T	T
1101	C	C	C	C	C	C	C	C	C	C	C	C	C	C	C	C	C	C
1102	C	C	C	C	C	C	C	C	C	C	C	C	C	C	C	C	C	C
1103	A	A	A	A	A	A	A	A	A	A	A	A	A	A	A	A	A	A
1104	T	T	T	T	T	T	T	T	T	T	T	T	T	T	T	T	T	T
1105	A	A	A	A	A	A	A	A	A	A	A	A	A	A	A	A	A	A
1106	A	A	A	A	A	A	A	A	A	A	A	A	A	A	A	A	A	A
1107	T	T	T	T	T	T	T	T	T	T	T	T	T	T	T	T	T	T
1108	C	C	C	C	C	C	C	C	C	C	C	C	C	C	C	C	C	C
1109	A	A	A	A	A	A	A	A	A	A	A	A	A	A	A	A	A	A
1110	A	A	A	A	A	A	A	A	A	A	A	A	A	A	A	A	A	A
1111	G	G	G	G	G	G	G	G	G	G	G	G	G	G	G	G	G	G
1112	A	A	A	A	A	A	A	A	A	A	A	A	A	A	A	A	A	A
1113	C	C	C	C	C	C	C	C	C	C	C	C	C	C	C	C	C	C
1114	T	T	T	T	T	T	T	T	T	T	T	T	T	T	T	T	T	T
1115	A	A	A	A	A	A	A	A	A	A	A	A	A	A	A	A	A	A
1116	T	T	T	T	T	T	T	T	T	T	T	T	T	T	T	T	T	T
1117	T	T	T	T	T	T	T	T	T	T	T	T	T	T	T	T	T	T
1118	C	C	C	C	C	C	C	C	C	C	C	C	C	C	C	C	C	C
1119	A	A	A	A	A	A	A	A	A	A	A	A	A	A	A	A	A	A
1120	A	A	A	A	A	A	A	A	A	A	A	A	A	A	A	A	A	A
1121	C	C	C	C	C	C	C	C	C	C	C	C	C	C	C	C	C	C
1122	C	C	C	C	C	C	C	C	C	C	C	C	C	C	C	C	C	C
1123	A	A	A	A	A	A	A	A	A	A	A	A	A	A	A	A	A	A
1124	A	A	A	A	A	A	A	A	A	A	A	A	A	A	A	A	A	A
1125	G	G	G	G	G	G	G	G	G	G	G	G	G	G	G	G	G	G
1126	G	G	G	G	G	G	G	G	G	G	G	G	G	G	G	G	G	G
1127	G	G	G	G	G	G	G	G	G	G	G	G	G	G	G	G	G	G
1128	T	T	T	T	T	T	T	T	T	T	T	T	T	T	T	T	T	T
1129	T	T	T	T	T	T	T	T	T	T	T	T	T	T	T	T	T	T
1130	G	G	G	G	G	G	G	G	G	G	G	G	G	G	G	G	G	G
1131	A	A	A	A	A	A	A	A	A	A	A	A	A	A	A	A	A	A
1132	A	A	A	A	A	A	A	A	A	A	A	A	A	A	A	A	A	A
1133	A	A	A	A	A	A	A	A	A	A	A	A	A	A	A	A	A	A
1134	A	A	A	A	A	A	A	A	A	A	A	A	A	A	A	A	A	A
1135	G	G	G	G	G	G	G	G	G	G	G	G	G	G	G	G	G	G
1136	A	A	A	A	A	A	A	A	A	A	A	A	A	A	A	A	A	A
1137	A	A	A	A	A	A	A	A	A	A	A	A	A	A	A	A	A	A
1138	A	A	A	A	A	A	A	A	A	A	A	A	A	A	A	A	A	A
1139	A	A	A	A	A	A	A	A	A	A	A	A	A	A	A	A	A	A
1140	A	A	A	A	A	A	A	A	A	A	A	A	A	A	A	A	A	A
1141	G	G	G	G	G	G	G	G	G	G	G	G	G	G	G	G	G	G
1142	C	C	C	C	C	C	C	C	C	C	C	C	C	C	C	C	C	C
1143	T	T	T	T	T	T	T	T	T	T	T	T	T	T	T	T	T	T
1144	T	T	T	T	T	T	T	T	T	T	T	T	T	T	T	T	T	T
1145	G	G	G	G	G	G	G	G	G	G	G	G	G	G	G	G	G	G
1146	A	A	A	A	A	A	A	A	A	A	A	A	A	A	A	A	A	A
1147	T	T	T	T	T	T	T	T	T	T	T	T	T	T	T	T	T	T
1148	G	G	G	G	G	G	G	G	G	G	G	G	G	G	G	G	G	G
1149	G	G	G	G	G	G	G	G	G	G	G	G	G	G	G	G	G	G
1150	C	C	C	C	C	C	C	C	C	C	C	C	C	C	C	C	C	C
1151	T	T	T	T	T	T	T	T	T	T	T	T	T	T	T	T	T	T
1152	T	T	T	T	T	T	T	T	T	T	T	T	T	T	T	T	T	T
1153	T	T	T	T	T	T	T	T	T	T	T	T	T	T	T	T	T	T
1154	A	A	A	A	A	A	A	A	A	A	A	A	A	A	A	A	A	A
1155	T	T	T	T	T	T	T	T	T	T	T	T	T	T	T	T	T	T
1156	G	G	G	G	G	G	G	G	G	G	G	G	G	G	G	G	G	G
1157	G	G	G	G	G	G	G	G	G	G	G	G	G	G	G	G	G	G
1158	G	G	G	G	G	G	G	G	G	G	G	G	G	G	G	G	G	G
1159	T	T	T	T	T	T	T	T	T	T	T	T	T	T	T	T	T	T
1160	A	A	A	A	A	A	A	A	A	A	A	A	A	A	A	A	A	A
1161	G	G	G	G	G	G	G	G	G	G	G	G	G	G	G	G	G	G
1162	A	A	A	A	A	A	A	A	A	A	A	A	A	A	A	A	A	A
1163	A	A	A	A	A	A	A	A	A	A	A	A	A	A	A	A	A	A
1164	T	T	T	T	T	T	T	T	T	T	T	T	T	T	T	T	T	T
1165	T	T	T	T	T	T	T	T	T	T	T	T	T	T	T	T	T	T
1166	C	C	C	C	C	C	C	C	C	C	C	C	C	C	C	C	C	C
1167	G	G	G	G	G	G	G	G	G	G	G	G	G	G	G	G	G	G
1168	A	A	A	A	A	A	A	A	A	A	A	A	A	A	A	A	A	A
1169	T	T	T	T	T	T	T	T	T	T	T	T	T	T	T	T	T	T
1170	C	C	C	C	C	C	C	C	C	C	C	C	C	C	C	C	C	C
1171	T	T	T	T	T	T	T	T	T	T	T	T	T	T	T	T	T	T
1172	G	G	G	G	G	G	G	G	G	G	G	G	G	G	G	G	G	G
1173	T	T	T	T	T	T	T	T	T	T	T	T	T	T	T	T	T	T
1174	C	C	C	C	C	C	C	C	C	C	C	C	C	C	C	C	C	C
1175	T	T	T	T	T	T	T	T	T	T	T	T	T	T	T	T	T	T
1176	A	A	A	A	A	A	A	A	A	A	A	A	A	A	A	A	A	A
1177	T	T	T	T	T	T	T	T	T	T	T	T	T	T	T	T	T	T
1178	C	C	C	C	C	C	C	C	C	C	C	C	C	C	C	C	C	C
1179	C	C	C	C	C	C	C	C	C	C	C	C	C	C	C	C	C	C
1180	A	A	A	A	A	A	A	A	A	A	A	A	A	A	A	A	A	A
1181	G	G	G	G	G	G	G	G	G	G	G	G	G	G	G	G	G	G
1182	T	T	T	T	T	T	T	T	T	T	T	T	T	T	T	T	T	T
1183	T	T	T	T	T	T	T	T	T	T	T	T	T	T	T	T	T	T
1184	G	G	G	G	G	G	G	G	G	G	G	G	G	G	G	G	G	G
1185	C	C	C	C	C	C	C	C	C	C	C	C	C	C	C	C	C	C
1186	G	G	G	G	G	G	G	G	G	G	G	G	G	G	G	G	G	G
1187	T	T	T	T	T	T	T	T	T	T	T	T	T	T	T	T	T	T
1188	C	C	C	C	C	C	C	C	C	C	C	C	C	C	C	C	C	C
1189	A	A	A	A	A	A	A	A	A	A	A	A	A	A	A	A	A	A
1190	C	C	C	C	C	C	C	C	C	C	C	C	C	C	C	C	C	C
1191	C	C	C	C	C	C	C	C	C	C	C	C	C	C	C	C	C	C
1192	A	A	A	A	A	A	A	A	A	A	A	A	A	A	A	A	A	A
1193	A	A	A	A	A	A	A	A	A	A	A	A	A	A	A	A	A	A
1194	A	A	A	A	A	A	A	A	A	A	A	A	A	A	A	A	A	A
1195	T	T	T	T	T	T	T	T	T	T	T	T	T	T	T	T	T	T
1196	G	G	G	G	G	G	G	G	G	G	G	G	G	G	G	G	G	G
1197	A	A	A	A	A	A	A	A	A	A	A	A	A	A	A	A	A	A
1198	A	A	A	A	A	A	A	A	A	A	A	A	A	A	A	A	A	A
1199	T	T	T	T	T	T	T	T	T	T	T	T	T	T	T	T	T	T
1200	G	G	G	G	G	G	G	G	G	G	G	G	G	G	G	G	G	G
1201	C	C	C	C	C	C	C	C	C	C	C	C	C	C	C	C	C	C
1202	A	A	A	A	A	A	A	A	A	A	A	A	A	A	A	A	A	A
1203	A	A	A	A	A	A	A	A	A	A	A	A	A	A	A	A	A	A
1204	C	C	C	C	C	C	C	C	C	C	C	C	C	C	C	C	C	C
1205	C	C	C	C	C	C	C	C	C	C	C	C	C	C	C	C	C	C
1206	A	A	A	A	A	A	A	A	A	A	A	A	A	A	A	A	A	A
1207	A	A	A	A	A	A	A	A	A	A	A	A	A	A	A	A	A	A
1208	A	A	A	A	A	A	A	A	A	A	A	A	A	A	A	A	A	A
1209	T	T	T	T	T	T	T	T	T	T	T	T	T	T	T	T	T	T
1210	G	G	G	G	G	G	G	G	G	G	G	G	G	G	G	G	G	G
1211	T	T	T	T	T	T	T	T	T	T	T	T	T	T	T	T	T	T
1212	G	G	G	G	G	G	G	G	G	G	G	G	G	G	G	G	G	G
1213	C	C	C	C	C	C	C	C	C	C	C	C	C	C	C	C	C	C
1214	C	C	C	C	C	C	C	C	C	C	C	C	C	C	C	C	C	C
1215	T	T	T	T	T	T	T	T	T	T	T	T	T	T	T	T	T	T
1216	T	T	T	T	T	T	T	T	T	T	T	T	T	T	T	T	T	T
1217	T	T	T	T	T	T	T	T	T	T	T	T	T	T	T	T	T	T
1218	C	C	C	C	C	C	C	C	C	C	C	C	C	C	C	C	C	C
1219	A	A	A	A	A	A	A	A	A	A	A	A	A	A	A	A	A	A
1220	A	A	A	A	A	A	A	A	A	A	A	A	A	A	A	A	A	A
1221	C	C	C	C	C	C	C	C	C	C	C	C	C	C	C	C	C	C
1222	T	T	T	T	T	T	T	T	T	T	T	T	T	T	T	T	T	T
1223	C	C	C	C	C	C	C	C	C	C	C	C	C	C	C	C	C	C
1224	T	T	T	T	T	T	T	T	T	T	T	T	T	T	T	T	T	T
1225	C	C	C	C	C	C	C	C	C	C	C	C	C	C	C	C	C	C
1226	A	A	A	A	A	A	A	A	A	A	A	A	A	A	A	A	A	A
1227	T	T	T	T	T	T	T	T	T	T	T	T	T	T	T	T	T	T
1228	G	G	G	G	G	G	G	G	G	G	G	G	G	G	G	G	G	G
1229	A	A	A	A	A	A	A	A	A	A	A	A	A	A	A	A	A	A
1230	A	A	A	A	A	A	A	A	A	A	A	A	A	A	A	A	A	A
1231	G	G	G	G	G	G	G	G	G	G	G	G	G	G	G	G	G	G
1232	T	T	T	T	T	T	T	T	T	T	T	T	T	T	T	T	T	T
1233	G	G	G	G	G	G	G	G	G	G	G	G	G	G	G	G	G	G
1234	T	T	T	T	T	T	T	T	T	T	T	T	T	T	T	T	T	T
1235	G	G	G	G	G	G	G	G	G	G	G	G	G	G	G	G	G	G
1236	A	A	A	A	A	A	A	A	A	A	A	A	A	A	A	A	A	A
1237	T	T	T	T	T	T	T	T	T	T	T	T	T	T	T	T	T	T
1238	C	C	C	C	C	C	C	C	C	C	C	C	C	C	C	C	C	C
1239	A	A	A	A	A	A	A	A	A	A	A	A	A	A	A	A	A	A
1240	T	T	T	T	T	T	T	T	T	T	T	T	T	T	T	T	T	T
1241	T	T	T	T	T	T	T	T	T	T	T	T	T	T	T	T	T	T
1242	G	G	G	G	G	G	G	G	G	G	G	G	G	G	G	G	G	G
1243	T	T	T	T	T	T	T	T	T	T	T	T	T	T	T	T	T	T
1244	G	G	G	G	G	G	G	G	G	G	G	G	G	G	G	G	G	G
1245	G	G	G	G	G	G	G	G	G	G	G	G	G	G	G	G	G	G
1246	T	T	T	T	T	T	T	T	T	T	T	T	T	T	T	T	T	T
1247	G	G	G	G	G	G	G	G	G	G	G	G	G	G	G	G	G	G
1248	A	A	A	A	A	A	A	A	A	A	A	A	A	A	A	A	A	A
1249	A	A	A	A	A	A	A	A	A	A	A	A	A	A	A	A	A	A
1250	A	A	A	A	A	A	A	A	A	A	A	A	A	A	A	A	A	A
1251	C	C	C	C	C	C	C	C	C	C	C	C	C	C	C	C	C	C
1252	T	T	T	T	T	T	T	T	T	T	T	T	T	T	T	T	T	T
1253	T	T	T	T	T	T	T	T	T	T	T	T	T	T	T	T	T	T
1254	C	C	C	C	C	C	C	C	C	C	C	C	C	C	C	C	C	C
1255	A	A	A	A	A	A	A	A	A	A	A	A	A	A	A	A	A	A
1256	T	T	T	T	T	T	T	T	T	T	T	T	T	T	T	T	T	T
1257	G	G	G	G	G	G	G	G	G	G	G	G	G	G	G	G	G	G
1258	G	G	G	G	G	G	G	G	G	G	G	G	G	G	G	G	G	G
1259	C	C	C	C	C	C	C	C	C	C	C	C	C	C	C	C	C	C
1260	A	A	A	A	A	A	A	A	A	A	A	A	A	A	A	A	A	A
1261	G	G	G	G	G	G	G	G	G	G	G	G	G	G	G	G	G	G
1262	A	A	A	A	A	A	A	A	A	A	A	A	A	A	A	A	A	A
1263	C	C	C	C	C	C	C	C	C	C	C	C	C	C	C	C	C	C
1264	G	G	G	G	G	G	G	G	G	G	G	G	G	G	G	G	G	G
1265	G	G	G	G	G	G	G	G	G	G	G	G	G	G	G	G	G	G
1266	G	G	G	G	G	G	G	G	G	G	G	G	G	G	G	G	G	G
1267	C	C	C	C	C	C	C	C	C	C	C	C	C	C	C	C	C	C
1268	G	G	G	G	G	G	G	G	G	G	G	G	G	G	G	G	G	G
1269	A	A	A	A	A	A	A	A	A	A	A	A	A	A	A	A	A	A
1270	T	T	T	T	T	T	T	T	T	T	T	T	T	T	T	T	T	T
1271	T	T	T	T	T	T	T	T	T	T	T	T	T	T	T	T	T	T
1272	T	T	T	T	T	T	T	T	T	T	T	T	T	T	T	T	T	T
1273	T	T	T	T	T	T	T	T	T	T	T	T	T	T	T	T	T	T
1274	G	G	G	G	G	G	G	G	G	G	G	G	G	G	G	G	G	G
1275	T	T	T	T	T	T	T	T	T	T	T	T	T	T	T	T	T	T
1276	T	T	T	T	T	T	T	T	T	T	T	T	T	T	T	T	T	T
1277	A	A	A	A	A	A	A	A	A	A	A	A	A	A	A	A	A	A
1278	A	A	A	A	A	A	A	A	A	A	A	A	A	A	A	A	A	A
1279	A	A	A	A	A	A	A	A	A	A	A	A	A	A	A	A	A	A
1280	G	G	G	G	G	G	G	G	G	G	G	G	G	G	G	G	G	G
1281	C	C	C	C	C	C	C	C	C	C	C	C	C	C	C	C	C	C
1282	C	C	C	C	C	C	C	C	C	C	C	C	C	C	C	C	C	C
1283	A	A	A	A	A	A	A	A	A	A	A	A	A	A	A	A	A	A
1284	C	C	C	C	C	C	C	C	C	C	C	C	C	C	C	C	C	C
1285	T	T	T	T	T	T	T	T	T	T	T	T	T	T	T	T	T	T
1286	T	T	T	T	T	T	T	T	T	T	T	T	T	T	T	T	T	T
1287	G	G	G	G	G	G	G	G	G	G	G	G	G	G	G	G	G	G
1288	C	C	C	C	C	C	C	C	C	C	C	C	C	C	C	C	C	C
1289	G	G	G	G	G	G	G	G	G	G	G	G	G	G	G	G	G	G
1290	A	A	A	A	A	A	A	A	A	A	A	A	A	A	A	A	A	A
1291	A	A	A	A	A	A	A	A	A	A	A	A	A	A	A	A	A	A
1292	T	T	T	T	T	T	T	T	T	T	T	T	T	T	T	T	T	T
1293	T	T	T	T	T	T	T	T	T	T	T	T	T	T	T	T	T	T
1294	T	T	T	T	T	T	T	T	T	T	T	T	T	T	T	T	T	T
1295	T	T	T	T	T	T	T	T	T	T	T	T	T	T	T	T	T	T
1296	G	G	G	G	G	G	G	G	G	G	G	G	G	G	G	G	G	G
1297	T	T	T	T	T	T	T	T	T	T	T	T	T	T	T	T	T	T
1298	G	G	G	G	G	G	G	G	G	G	G	G	G	G	G	G	G	G
1299	G	G	G	G	G	G	G	G	G	G	G	G	G	G	G	G	G	G
1300	C	C	C	C	C	C	C	C	C	C	C	C	C	C	C	C	C	C
1301	A	A	A	A	A	A	A	A	A	A	A	A	A	A	A	A	A	A
1302	C	C	C	C	C	C	C	C	C	C	C	C	C	C	C	C	C	C
1303	T	T	T	T	T	T	T	T	T	T	T	T	T	T	T	T	T	T
1304	G	G	G	G	G	G	G	G	G	G	G	G	G	G	G	G	G	G
1305	A	A	A	A	A	A	A	A	A	A	A	A	A	A	A	A	A	A
1306	G	G	G	G	G	G	G	G	G	G	G	G	G	G	G	G	G	G
1307	A	A	A	A	A	A	A	A	A	A	A	A	A	A	A	A	A	A
1308	A	A	A	A	A	A	A	A	A	A	A	A	A	A	A	A	A	A
1309	T	T	T	T	T	T	T	T	T	T	T	T	T	T	T	T	T	T
1310	T	T	T	T	T	T	T	T	T	T	T	T	T	T	T	T	T	T
1311	T	T	T	T	T	T	T	T	T	T	T	T	T	T	T	T	T	T
1312	G	G	G	G	G	G	G	G	G	G	G	G	G	G	G	G	G	G
1313	A	A	A	A	A	A	A	A	A	A	A	A	A	A	A	A	A	A
1314	C	C	C	C	C	C	C	C	C	C	C	C	C	C	C	C	C	C
1315	T	T	T	T	T	T	T	T	T	T	T	T	T	T	T	T	T	T
1316	A	A	A	A	A	A	A	A	A	A	A	A	A	A	A	A	A	A
1317	A	A	A	A	A	A	A	A	A	A	A	A	A	A	A	A	A	A
1318	A	A	A	A	A	A	A	A	A	A	A	A	A	A	A	A	A	A
1319	G	G	G	G	G	G	G	G	G	G	G	G	G	G	G	G	G	G
1320	A	A	A	A	A	A	A	A	A	A	A	A	A	A	A	A	A	A
1321	A	A	A	A	A	A	A	A	A	A	A	A	A	A	A	A	A	A
1322	G	G	G	G	G	G	G	G	G	G	G	G	G	G	G	G	G	G
1323	G	G	G	G	G	G	G	G	G	G	G	G	G	G	G	G	G	G
1324	T	T	T	T	T	T	T	T	T	T	T	T	T	T	T	T	T	T
1325	G	G	G	G	G	G	G	G	G	G	G	G	G	G	G	G	G	G
1326	C	C	C	C	C	C	C	C	C	C	C	C	C	C	C	C	C	C
1327	C	C	C	C	C	C	C	C	C	C	C	C	C	C	C	C	C	C
1328	A	A	A	A	A	A	A	A	A	A	A	A	A	A	A	A	A	A
1329	C	C	C	C	C	C	C	C	C	C	C	C	C	C	C	C	C	C
1330	T	T	T	T	T	T	T	T	T	T	T	T	T	T	T	T	T	T
1331	A	A	A	A	A	A	A	A	A	A	A	A	A	A	A	A	A	A
1332	C	C	C	C	C	C	C	C	C	C	C	C	C	C	C	C	C	C
1333	T	T	T	T	T	T	T	T	T	T	T	T	T	T	T	T	T	T
1334	T	T	T	T	T	T	T	T	T	T	T	T	T	T	T	T	T	T
1335	G	G	G	G	G	G	G	G	G	G	G	G	G	G	G	G	G	G
1336	T	T	T	T	T	T	T	T	T	T	T	T	T	T	T	T	T	T
1337	G	G	G	G	G	G	G	G	G	G	G	G	G	G	G	G	G	G
1338	G	G	G	G	G	G	G	G	G	G	G	G	G	G	G	G	G	G
1339	T	T	T	T	T	T	T	T	T	T	T	T	T	T	T	T	T	T
1340	T	T	T	T	T	T	T	T	T	T	T	T	T	T	T	T	T	T
1341	A	A	A	A	A	A	A	A	A	A	A	A	A	A	A	A	A	A
1342	C	C	C	C	C	C	C	C	C	C	C	C	C	C	C	C	C	C
1343	T	T	T	T	T	T	T	T	T	T	T	T	T	T	T	T	T	T
1344	T	T	T	T	T	T	T	T	T	T	T	T	T	T	T	T	T	T
1345	A	A	A	A	A	A	A	A	A	A	A	A	A	A	A	A	A	A
1346	C	C	C	C	C	C	C	C	C	C	C	C	C	C	C	C	C	C
1347	C	C	C	C	C	C	C	C	C	C	C	C	C	C	C	C	C	C
1348	C	C	C	C	C	C	C	C	C	C	C	C	C	C	C	C	C	C
1349	C	C	C	C	C	C	C	C	C	C	C	C	C	C	C	C	C	C
1350	A	A	A	A	A	A	A	A	A	A	A	A	A	A	A	A	A	A
1351	A	A	A	A	A	A	A	A	A	A	A	A	A	A	A	A	A	A
1352	A	A	A	A	A	A	A	A	A	A	A	A	A	A	A	A	A	A
1353	A	A	A	A	A	A	A	A	A	A	A	A	A	A	A	A	A	A
1354	T	T	T	T	T	T	T	T	T	T	T	T	T	T	T	T	T	T
1355	G	G	G	G	G	G	G	G	G	G	G	G	G	G	G	G	G	G
1356	C	C	C	C	C	C	C	C	C	C	C	C	C	C	C	C	C	C
1357	T	T	T	T	T	T	T	T	T	T	T	T	T	T	T	T	T	T
1358	G	G	G	G	G	G	G	G	G	G	G	G	G	G	G	G	G	G
1359	T	T	T	T	T	T	T	T	T	T	T	T	T	T	T	T	T	T
1360	T	T	T	T	T	T	T	T	T	T	T	T	T	T	T	T	T	T
1361	G	G	G	G	G	G	G	G	G	G	G	G	G	G	G	G	G	G
1362	T	T	T	T	T	T	T	T	T	T	T	T	T	T	T	T	T	T
1363	T	T	T	T	T	T	T	T	T	T	T	T	T	T	T	T	T	T
1364	A	A	A	A	A	A	A	A	A	A	A	A	A	A	A	A	A	A
1365	A	A	A	A	A	A	A	A	A	A	A	A	A	A	A	A	A	A
1366	A	A	A	A	A	A	A	A	A	A	A	A	A	A	A	A	A	A
1367	A	A	A	A	A	A	A	A	A	A	A	A	A	A	A	A	A	A
1368	T	T	T	T	T	T	T	T	T	T	T	T	T	T	T	T	T	T
1369	T	T	T	T	T	T	T	T	T	T	T	T	T	T	T	T	T	T
1370	T	T	T	T	T	T	T	T	T	T	T	T	T	T	T	T	T	T
1371	A	A	A	A	A	A	A	A	A	A	A	A	A	A	A	A	A	A
1372	T	T	T	T	T	T	T	T	T	T	T	T	T	T	T	T	T	T
1373	T	T	T	T	T	T	T	T	T	T	T	T	T	T	T	T	T	T
1374	G	G	G	G	G	G	G	G	G	G	G	G	G	G	G	G	G	G
1375	T	T	T	T	T	T	T	T	T	T	T	T	T	T	T	T	T	T
1376	C	C	C	C	C	C	C	C	C	C	C	C	C	C	C	C	C	C
1377	C	C	C	C	C	C	C	C	C	C	C	C	C	C	C	C	C	C
1378	A	A	A	A	A	A	A	A	A	A	A	A	A	A	A	A	A	A
1379	G	G	G	G	G	G	G	G	G	G	G	G	G	G	G	G	G	G
1380	C	C	C	C	C	C	C	C	C	C	C	C	C	C	C	C	C	C
1381	A	A	A	A	A	A	A	A	A	A	A	A	A	A	A	A	A	A
1382	T	T	T	T	T	T	T	T	T	T	T	T	T	T	T	T	T	T
1383	G	G	G	G	G	G	G	G	G	G	G	G	G	G	G	G	G	G
1384	T	T	T	T	T	T	T	T	T	T	T	T	T	T	T	T	T	T
1385	C	C	C	C	C	C	C	C	C	C	C	C	C	C	C	C	C	C
1386	A	A	A	A	A	A	A	A	A	A	A	A	A	A	A	A	A	A
1387	C	C	C	C	C	C	C	C	C	C	C	C	C	C	C	C	C	C
1388	A	A	A	A	A	A	A	A	A	A	A	A	A	A	A	A	A	A
1389	A	A	A	A	A	A	A	A	A	A	A	A	A	A	A	A	A	A
1390	T	T	T	T	T	T	T	T	T	T	T	T	T	T	T	T	T	T
1391	T	T	T	T	T	T	T	T	T	T	T	T	T	T	T	T	T	T
1392	C	C	C	C	C	C	C	C	C	C	C	C	C	C	C	C	C	C
1393	A	A	A	A	A	A	A	A	A	A	A	A	A	A	A	A	A	A
1394	G	G	G	G	G	G	G	G	G	G	G	G	G	G	G	G	G	G
1395	A	A	A	A	A	A	A	A	A	A	A	A	A	A	A	A	A	A
1396	A	A	A	A	A	A	A	A	A	A	A	A	A	A	A	A	A	A
1397	G	G	G	G	G	G	G	G	G	G	G	G	G	G	G	G	G	G
1398	T	T	T	T	T	T	T	T	T	T	T	T	T	T	T	T	T	T
1399	A	A	A	A	A	A	A	A	A	A	A	A	A	A	A	A	A	A
1400	G	G	G	G	G	G	G	G	G	G	G	G	G	G	G	G	G	G
1401	G	G	G	G	G	G	G	G	G	G	G	G	G	G	G	G	G	G
1402	A	A	A	A	A	A	A	A	A	A	A	A	A	A	A	A	A	A
1403	C	C	C	C	C	C	C	C	C	C	C	C	C	C	C	C	C	C
1404	C	C	C	C	C	C	C	C	C	C	C	C	C	C	C	C	C	C
1405	T	T	T	T	T	T	T	T	T	T	T	T	T	T	T	T	T	T
1406	G	G	G	G	G	G	G	G	G	G	G	G	G	G	G	G	G	G
1407	A	A	A	A	A	A	A	A	A	A	A	A	A	A	A	A	A	A
1408	G	G	G	G	G	G	G	G	G	G	G	G	G	G	G	G	G	G
1409	C	C	C	C	C	C	C	C	C	C	C	C	C	C	C	C	C	C
1410	A	A	A	A	A	A	A	A	A	A	A	A	A	A	A	A	A	A
1411	T	T	T	T	T	T	T	T	T	T	T	T	T	T	T	T	T	T
1412	A	A	A	A	A	A	A	A	A	A	A	A	A	A	A	A	A	A
1413	G	G	G	G	G	G	G	G	G	G	G	G	G	G	G	G	G	G
1414	T	T	T	T	T	T	T	T	T	T	T	T	T	T	T	T	T	T
1415	C	C	C	C	C	C	C	C	C	C	C	C	C	C	C	C	C	C
1416	T	T	T	T	T	T	T	T	T	T	T	T	T	T	T	T	T	T
1417	T	T	T	T	T	T	T	T	T	T	T	T	T	T	T	T	T	T
1418	G	G	G	G	G	G	G	G	G	G	G	G	G	G	G	G	G	G
1419	C	C	C	C	C	C	C	C	C	C	C	C	C	C	C	C	C	C
1420	C	C	C	C	C	C	C	C	C	C	C	C	C	C	C	C	C	C
1421	G	G	G	G	G	G	G	G	G	G	G	G	G	G	G	G	G	G
1422	A	A	A	A	A	A	A	A	A	A	A	A	A	A	A	A	A	A
1423	A	A	A	A	A	A	A	A	A	A	A	A	A	A	A	A	A	A
1424	T	T	T	T	T	T	T	T	T	T	T	T	T	T	T	T	T	T
1425	A	A	A	A	A	A	A	A	A	A	A	A	A	A	A	A	A	A
1426	C	C	C	C	C	C	C	C	C	C	C	C	C	C	C	C	C	C
1427	C	C	C	C	C	C	C	C	C	C	C	C	C	C	C	C	C	C
1428	A	A	A	A	A	A	A	A	A	A	A	A	A	A	A	A	A	A
1429	T	T	T	T	T	T	T	T	T	T	T	T	T	T	T	T	T	T
1430	A	A	A	A	A	A	A	A	A	A	A	A	A	A	A	A	A	A
1431	A	A	A	A	A	A	A	A	A	A	A	A	A	A	A	A	A	A
1432	T	T	T	T	T	T	T	T	T	T	T	T	T	T	T	T	T	T
1433	G	G	G	G	G	G	G	G	G	G	G	G	G	G	G	G	G	G
1434	A	A	A	A	A	A	A	A	A	A	A	A	A	A	A	A	A	A
1435	A	A	A	A	A	A	A	A	A	A	A	A	A	A	A	A	A	A
1436	T	T	T	T	T	T	T	T	T	T	T	T	T	T	T	T	T	T
1437	C	C	C	C	C	C	C	C	C	C	C	C	C	C	C	C	C	C
1438	T	T	T	T	T	T	T	T	T	T	T	T	T	T	T	T	T	T
1439	G	G	G	G	G	G	G	G	G	G	G	G	G	G	G	G	G	G
1440	G	G	G	G	G	G	G	G	G	G	G	G	G	G	G	G	G	G
1441	C	C	C	C	C	C	C	C	C	C	C	C	C	C	C	C	C	C
1442	T	T	T	T	T	T	T	T	T	T	T	T	T	T	T	T	T	T
1443	T	T	T	T	T	T	T	T	T	T	T	T	T	T	T	T	T	T
1444	G	G	G	G	G	G	G	G	G	G	G	G	G	G	G	G	G	G
1445	A	A	A	A	A	A	A	A	A	A	A	A	A	A	A	A	A	A
1446	A	A	A	A	A	A	A	A	A	A	A	A	A	A	A	A	A	A
1447	A	A	A	A	A	A	A	A	A	A	A	A	A	A	A	A	A	A
1448	A	A	A	A	A	A	A	A	A	A	A	A	A	A	A	A	A	A
1449	C	C	C	C	C	C	C	C	C	C	C	C	C	C	C	C	C	C
1450	C	C	C	C	C	C	C	C	C	C	C	C	C	C	C	C	C	C
1451	A	A	A	A	A	A	A	A	A	A	A	A	A	A	A	A	A	A
1452	T	T	T	T	T	T	T	T	T	T	T	T	T	T	T	T	T	T
1453	T	T	T	T	T	T	T	T	T	T	T	T	T	T	T	T	T	T
1454	C	C	C	C	C	C	C	C	C	C	C	C	C	C	C	C	C	C
1455	T	T	T	T	T	T	T	T	T	T	T	T	T	T	T	T	T	T
1456	T	T	T	T	T	T	T	T	T	T	T	T	T	T	T	T	T	T
1457	C	C	C	C	C	C	C	C	C	C	C	C	C	C	C	C	C	C
1458	G	G	G	G	G	G	G	G	G	G	G	G	G	G	G	G	G	G
1459	T	T	T	T	T	T	T	T	T	T	T	T	T	T	T	T	T	T
1460	A	A	A	A	A	A	A	A	A	A	A	A	A	A	A	A	A	A
1461	A	A	A	A	A	A	A	A	A	A	A	A	A	A	A	A	A	A
1462	G	G	G	G	G	G	G	G	G	G	G	G	G	G	G	G	G	G
1463	G	G	G	G	G	G	G	G	G	G	G	G	G	G	G	G	G	G
1464	G	G	G	G	G	G	G	G	G	G	G	G	G	G	G	G	G	G
1465	T	T	T	T	T	T	T	T	T	T	T	T	T	T	T	T	T	T
1466	G	G	G	G	G	G	G	G	G	G	G	G	G	G	G	G	G	G
1467	G	G	G	G	G	G	G	G	G	G	G	G	G	G	G	G	G	G
1468	T	T	T	T	T	T	T	T	T	T	T	T	T	T	T	T	T	T
1469	C	C	C	C	C	C	C	C	C	C	C	C	C	C	C	C	C	C
1470	G	G	G	G	G	G	G	G	G	G	G	G	G	G	G	G	G	G
1471	C	C	C	C	C	C	C	C	C	C	C	C	C	C	C	C	C	C
1472	A	A	A	A	A	A	A	A	A	A	A	A	A	A	A	A	A	A
1473	C	C	C	C	C	C	C	C	C	C	C	C	C	C	C	C	C	C
1474	T	T	T	T	T	T	T	T	T	T	T	T	T	T	T	T	T	T
1475	A	A	A	A	A	A	A	A	A	A	A	A	A	A	A	A	A	A
1476	T	T	T	T	T	T	T	T	T	T	T	T	T	T	T	T	T	T
1477	T	T	T	T	T	T	T	T	T	T	T	T	T	T	T	T	T	T
1478	G	G	G	G	G	G	G	G	G	G	G	G	G	G	G	G	G	G
1479	C	C	C	C	C	C	C	C	C	C	C	C	C	C	C	C	C	C
1480	C	C	C	C	C	C	C	C	C	C	C	C	C	C	C	C	C	C
1481	T	T	T	T	T	T	T	T	T	T	T	T	T	T	T	T	T	T
1482	T	T	T	T	T	T	T	T	T	T	T	T	T	T	T	T	T	T
1483	T	T	T	T	T	T	T	T	T	T	T	T	T	T	T	T	T	T
1484	G	G	G	G	G	G	G	G	G	G	G	G	G	G	G	G	G	G
1485	G	G	G	G	G	G	G	G	G	G	G	G	G	G	G	G	G	G
1486	A	A	A	A	A	A	A	A	A	A	A	A	A	A	A	A	A	A
1487	G	G	G	G	G	G	G	G	G	G	G	G	G	G	G	G	G	G
1488	G	G	G	G	G	G	G	G	G	G	G	G	G	G	G	G	G	G
1489	C	C	C	C	C	C	C	C	C	C	C	C	C	C	C	C	C	C
1490	T	T	T	T	T	T	T	T	T	T	T	T	T	T	T	T	T	T
1491	G	G	G	G	G	G	G	G	G	G	G	G	G	G	G	G	G	G
1492	T	T	T	T	T	T	T	T	T	T	T	T	T	T	T	T	T	T
1493	G	G	G	G	G	G	G	G	G	G	G	G	G	G	G	G	G	G
1494	T	T	T	T	T	T	T	T	T	T	T	T	T	T	T	T	T	T
1495	G	G	G	G	G	G	G	G	G	G	G	G	G	G	G	G	G	G
1496	T	T	T	T	T	T	T	T	T	T	T	T	T	T	T	T	T	T
1497	T	T	T	T	T	T	T	T	T	T	T	T	T	T	T	T	T	T
1498	C	C	C	C	C	C	C	C	C	C	C	C	C	C	C	C	C	C
1499	T	T	T	T	T	T	T	T	T	T	T	T	T	T	T	T	T	T
1500	C	C	C	C	C	C	C	C	C	C	C	C	C	C	C	C	C	C
1501	T	T	T	T	T	T	T	T	T	T	T	T	T	T	T	T	T	T
1502	T	T	T	T	T	T	T	T	T	T	T	T	T	T	T	T	T	T
1503	A	A	A	A	A	A	A	A	A	A	A	A	A	A	A	A	A	A
1504	T	T	T	T	T	T	T	T	T	T	T	T	T	T	T	T	T	T
1505	G	G	G	G	G	G	G	G	G	G	G	G	G	G	G	G	G	G
1506	T	T	T	T	T	T	T	T	T	T	T	T	T	T	T	T	T	T
1507	T	T	T	T	T	T	T	T	T	T	T	T	T	T	T	T	T	T
1508	G	G	G	G	G	G	G	G	G	G	G	G	G	G	G	G	G	G
1509	G	G	G	G	G	G	G	G	G	G	G	G	G	G	G	G	G	G
1510	T	T	T	T	T	T	T	T	T	T	T	T	T	T	T	T	T	T
1511	T	T	T	T	T	T	T	T	T	T	T	T	T	T	T	T	T	T
1512	G	G	G	G	G	G	G	G	G	G	G	G	G	G	G	G	G	G
1513	C	C	C	C	C	C	C	C	C	C	C	C	C	C	C	C	C	C
1514	C	C	C	C	C	C	C	C	C	C	C	C	C	C	C	C	C	C
1515	A	A	A	A	A	A	A	A	A	A	A	A	A	A	A	A	A	A
1516	T	T	T	T	T	T	T	T	T	T	T	T	T	T	T	T	T	T
1517	A	A	A	A	A	A	A	A	A	A	A	A	A	A	A	A	A	A
1518	A	A	A	A	A	A	A	A	A	A	A	A	A	A	A	A	A	A
1519	C	C	C	C	C	C	C	C	C	C	C	C	C	C	C	C	C	C
1520	A	A	A	A	A	A	A	A	A	A	A	A	A	A	A	A	A	A
1521	A	A	A	A	A	A	A	A	A	A	A	A	A	A	A	A	A	A
1522	G	G	G	G	G	G	G	G	G	G	G	G	G	G	G	G	G	G
1523	T	T	T	T	T	T	T	T	T	T	T	T	T	T	T	T	T	T
1524	G	G	G	G	G	G	G	G	G	G	G	G	G	G	G	G	G	G
1525	T	T	T	T	T	T	T	T	T	T	T	T	T	T	T	T	T	T
1526	G	G	G	G	G	G	G	G	G	G	G	G	G	G	G	G	G	G
1527	C	C	C	C	C	C	C	C	C	C	C	C	C	C	C	C	C	C
1528	C	C	C	C	C	C	C	C	C	C	C	C	C	C	C	C	C	C
1529	T	T	T	T	T	T	T	T	T	T	T	T	T	T	T	T	T	T
1530	A	A	A	A	A	A	A	A	A	A	A	A	A	A	A	A	A	A
1531	T	T	T	T	T	T	T	T	T	T	T	T	T	T	T	T	T	T
1532	T	T	T	T	T	T	T	T	T	T	T	T	T	T	T	T	T	T
1533	G	G	G	G	G	G	G	G	G	G	G	G	G	G	G	G	G	G
1534	G	G	G	G	G	G	G	G	G	G	G	G	G	G	G	G	G	G
1535	G	G	G	G	G	G	G	G	G	G	G	G	G	G	G	G	G	G
1536	T	T	T	T	T	T	T	T	T	T	T	T	T	T	T	T	T	T
1537	T	T	T	T	T	T	T	T	T	T	T	T	T	T	T	T	T	T
1538	C	C	C	C	C	C	C	C	C	C	C	C	C	C	C	C	C	C
1539	C	C	C	C	C	C	C	C	C	C	C	C	C	C	C	C	C	C
1540	A	A	A	A	A	A	A	A	A	A	A	A	A	A	A	A	A	A
1541	C	C	C	C	C	C	C	C	C	C	C	C	C	C	C	C	C	C
1542	G	G	G	G	G	G	G	G	G	G	G	G	G	G	G	G	G	G
1543	T	T	T	T	T	T	T	T	T	T	T	T	T	T	T	T	T	T
1544	G	G	G	G	G	G	G	G	G	G	G	G	G	G	G	G	G	G
1545	C	C	C	C	C	C	C	C	C	C	C	C	C	C	C	C	C	C
1546	T	T	T	T	T	T	T	T	T	T	T	T	T	T	T	T	T	T
1547	A	A	A	A	A	A	A	A	A	A	A	A	A	A	A	A	A	A
1548	G	G	G	G	G	G	G	G	G	G	G	G	G	G	G	G	G	G
1549	C	C	C	C	C	C	C	C	C	C	C	C	C	C	C	C	C	C
1550	G	G	G	G	G	G	G	G	G	G	G	G	G	G	G	G	G	G
1551	C	C	C	C	C	C	C	C	C	C	C	C	C	C	C	C	C	C
1552	T	T	T	T	T	T	T	T	T	T	T	T	T	T	T	T	T	T
1553	A	A	A	A	A	A	A	A	A	A	A	A	A	A	A	A	A	A
1554	A	A	A	A	A	A	A	A	A	A	A	A	A	A	A	A	A	A
1555	C	C	C	C	C	C	C	C	C	C	C	C	C	C	C	C	C	C
1556	A	A	A	A	A	A	A	A	A	A	A	A	A	A	A	A	A	A
1557	T	T	T	T	T	T	T	T	T	T	T	T	T	T	T	T	T	T
1558	A	A	A	A	A	A	A	A	A	A	A	A	A	A	A	A	A	A
1559	G	G	G	G	G	G	G	G	G	G	G	G	G	G	G	G	G	G
1560	G	G	G	G	G	G	G	G	G	G	G	G	G	G	G	G	G	G
1561	T	T	T	T	T	T	T	T	T	T	T	T	T	T	T	T	T	T
1562	T	T	T	T	T	T	T	T	T	T	T	T	T	T	T	T	T	T
1563	G	G	G	G	G	G	G	G	G	G	G	G	G	G	G	G	G	G
1564	T	T	T	T	T	T	T	T	T	T	T	T	T	T	T	T	T	T
1565	A	A	A	A	A	A	A	A	A	A	A	A	A	A	A	A	A	A
1566	A	A	A	A	A	A	A	A	A	A	A	A	A	A	A	A	A	A
1567	C	C	C	C	C	C	C	C	C	C	C	C	C	C	C	C	C	C
1568	C	C	C	C	C	C	C	C	C	C	C	C	C	C	C	C	C	C
1569	A	A	A	A	A	A	A	A	A	A	A	A	A	A	A	A	A	A
1570	T	T	T	T	T	T	T	T	T	T	T	T	T	T	T	T	T	T
1571	A	A	A	A	A	A	A	A	A	A	A	A	A	A	A	A	A	A
1572	C	C	C	C	C	C	C	C	C	C	C	C	C	C	C	C	C	C
1573	A	A	A	A	A	A	A	A	A	A	A	A	A	A	A	A	A	A
1574	G	G	G	G	G	G	G	G	G	G	G	G	G	G	G	G	G	G
1575	G	G	G	G	G	G	G	G	G	G	G	G	G	G	G	G	G	G
1576	T	T	T	T	T	T	T	T	T	T	T	T	T	T	T	T	T	T
1577	G	G	G	G	G	G	G	G	G	G	G	G	G	G	G	G	G	G
1578	T	T	T	T	T	T	T	T	T	T	T	T	T	T	T	T	T	T
1579	T	T	T	T	T	T	T	T	T	T	T	T	T	T	T	T	T	T
1580	G	G	G	G	G	G	G	G	G	G	G	G	G	G	G	G	G	G
1581	T	T	T	T	T	T	T	T	T	T	T	T	T	T	T	T	T	T
1582	T	T	T	T	T	T	T	T	T	T	T	T	T	T	T	T	T	T
1583	G	G	G	G	G	G	G	G	G	G	G	G	G	G	G	G	G	G
1584	G	G	G	G	G	G	G	G	G	G	G	G	G	G	G	G	G	G
1585	A	A	A	A	A	A	A	A	A	A	A	A	A	A	A	A	A	A
1586	G	G	G	G	G	G	G	G	G	G	G	G	G	G	G	G	G	G
1587	A	A	A	A	A	A	A	A	A	A	A	A	A	A	A	A	A	A
1588	A	A	A	A	A	A	A	A	A	A	A	A	A	A	A	A	A	A
1589	G	G	G	G	G	G	G	G	G	G	G	G	G	G	G	G	G	G
1590	G	G	G	G	G	G	G	G	G	G	G	G	G	G	G	G	G	G
1591	T	T	T	T	T	T	T	T	T	T	T	T	T	T	T	T	T	T
1592	T	T	T	T	T	T	T	T	T	T	T	T	T	T	T	T	T	T
1593	C	C	C	C	C	C	C	C	C	C	C	C	C	C	C	C	C	C
1594	C	C	C	C	C	C	C	C	C	C	C	C	C	C	C	C	C	C
1595	G	G	G	G	G	G	G	G	G	G	G	G	G	G	G	G	G	G
1596	A	A	A	A	A	A	A	A	A	A	A	A	A	A	A	A	A	A
1597	A	A	A	A	A	A	A	A	A	A	A	A	A	A	A	A	A	A
1598	G	G	G	G	G	G	G	G	G	G	G	G	G	G	G	G	G	G
1599	G	G	G	G	G	G	G	G	G	G	G	G	G	G	G	G	G	G
1600	T	T	T	T	T	T	T	T	T	T	T	T	T	T	T	T	T	T
1601	C	C	C	C	C	C	C	C	C	C	C	C	C	C	C	C	C	C
1602	T	T	T	T	T	T	T	T	T	T	T	T	T	T	T	T	T	T
1603	T	T	T	T	T	T	T	T	T	T	T	T	T	T	T	T	T	T
1604	A	A	A	A	A	A	A	A	A	A	A	A	A	A	A	A	A	A
1605	A	A	A	A	A	A	A	A	A	A	A	A	A	A	A	A	A	A
1606	T	T	T	T	T	T	T	T	T	T	T	T	T	T	T	T	T	T
1607	G	G	G	G	G	G	G	G	G	G	G	G	G	G	G	G	G	G
1608	A	A	A	A	A	A	A	A	A	A	A	A	A	A	A	A	A	A
1609	C	C	C	C	C	C	C	C	C	C	C	C	C	C	C	C	C	C
1610	A	A	A	A	A	A	A	A	A	A	A	A	A	A	A	A	A	A
1611	A	A	A	A	A	A	A	A	A	A	A	A	A	A	A	A	A	A
1612	C	C	C	C	C	C	C	C	C	C	C	C	C	C	C	C	C	C
1613	C	C	C	C	C	C	C	C	C	C	C	C	C	C	C	C	C	C
1614	T	T	T	T	T	T	T	T	T	T	T	T	T	T	T	T	T	T
1615	T	T	T	T	T	T	T	T	T	T	T	T	T	T	T	T	T	T
1616	C	C	C	C	C	C	C	C	C	C	C	C	C	C	C	C	C	C
1617	T	T	T	T	T	T	T	T	T	T	T	T	T	T	T	T	T	T
1618	T	T	T	T	T	T	T	T	T	T	T	T	T	T	T	T	T	T
1619	G	G	G	G	G	G	G	G	G	G	G	G	G	G	G	G	G	G
1620	A	A	A	A	A	A	A	A	A	A	A	A	A	A	A	A	A	A
1621	A	A	A	A	A	A	A	A	A	A	A	A	A	A	A	A	A	A
1622	A	A	A	A	A	A	A	A	A	A	A	A	A	A	A	A	A	A
1623	T	T	T	T	T	T	T	T	T	T	T	T	T	T	T	T	T	T
1624	A	A	A	A	A	A	A	A	A	A	A	A	A	A	A	A	A	A
1625	C	C	C	C	C	C	C	C	C	C	C	C	C	C	C	C	C	C
1626	T	T	T	T	T	T	T	T	T	T	T	T	T	T	T	T	T	T
1627	C	C	C	C	C	C	C	C	C	C	C	C	C	C	C	C	C	C
1628	C	C	C	C	C	C	C	C	C	C	C	C	C	C	C	C	C	C
1629	A	A	A	A	A	A	A	A	A	A	A	A	A	A	A	A	A	A
1630	A	A	A	A	A	A	A	A	A	A	A	A	A	A	A	A	A	A
1631	A	A	A	A	A	A	A	A	A	A	A	A	A	A	A	A	A	A
1632	A	A	A	A	A	A	A	A	A	A	A	A	A	A	A	A	A	A
1633	A	A	A	A	A	A	A	A	A	A	A	A	A	A	A	A	A	A
1634	G	G	G	G	G	G	G	G	G	G	G	G	G	G	G	G	G	G
1635	A	A	A	A	A	A	A	A	A	A	A	A	A	A	A	A	A	A
1636	G	G	G	G	G	G	G	G	G	G	G	G	G	G	G	G	G	G
1637	A	A	A	A	A	A	A	A	A	A	A	A	A	A	A	A	A	A
1638	A	A	A	A	A	A	A	A	A	A	A	A	A	A	A	A	A	A
1639	A	A	A	A	A	A	A	A	A	A	A	A	A	A	A	A	A	A
1640	G	G	G	G	G	G	G	G	G	G	G	G	G	G	G	G	G	G
1641	T	T	T	T	T	T	T	T	T	T	T	T	T	T	T	T	T	T
1642	C	C	C	C	C	C	C	C	C	C	C	C	C	C	C	C	C	C
1643	A	A	A	A	A	A	A	A	A	A	A	A	A	A	A	A	A	A
1644	A	A	A	A	A	A	A	A	A	A	A	A	A	A	A	A	A	A
1645	C	C	C	C	C	C	C	C	C	C	C	C	C	C	C	C	C	C
1646	A	A	A	A	A	A	A	A	A	A	A	A	A	A	A	A	A	A
1647	T	T	T	T	T	T	T	T	T	T	T	T	T	T	T	T	T	T
1648	C	C	C	C	C	C	C	C	C	C	C	C	C	C	C	C	C	C
1649	A	A	A	A	A	A	A	A	A	A	A	A	A	A	A	A	A	A
1650	A	A	A	A	A	A	A	A	A	A	A	A	A	A	A	A	A	A
1651	T	T	T	T	T	T	T	T	T	T	T	T	T	T	T	T	T	T
1652	A	A	A	A	A	A	A	A	A	A	A	A	A	A	A	A	A	A
1653	T	T	T	T	T	T	T	T	T	T	T	T	T	T	T	T	T	T
1654	T	T	T	T	T	T	T	T	T	T	T	T	T	T	T	T	T	T
1655	G	G	G	G	G	G	G	G	G	G	G	G	G	G	G	G	G	G
1656	T	T	T	T	T	T	T	T	T	T	T	T	T	T	T	T	T	T
1657	T	T	T	T	T	T	T	T	T	T	T	T	T	T	T	T	T	T
1658	G	G	G	G	G	G	G	G	G	G	G	G	G	G	G	G	G	G
1659	G	G	G	G	G	G	G	G	G	G	G	G	G	G	G	G	G	G
1660	T	T	T	T	T	T	T	T	T	T	T	T	T	T	T	T	T	T
1661	G	G	G	G	G	G	G	G	G	G	G	G	G	G	G	G	G	G
1662	A	A	A	A	A	A	A	A	A	A	A	A	A	A	A	A	A	A
1663	C	C	C	C	C	C	C	C	C	C	C	C	C	C	C	C	C	C
1664	T	T	T	T	T	T	T	T	T	T	T	T	T	T	T	T	T	T
1665	T	T	T	T	T	T	T	T	T	T	T	T	T	T	T	T	T	T
1666	T	T	T	T	T	T	T	T	T	T	T	T	T	T	T	T	T	T
1667	A	A	A	A	A	A	A	A	A	A	A	A	A	A	A	A	A	A
1668	A	A	A	A	A	A	A	A	A	A	A	A	A	A	A	A	A	A
1669	A	A	A	A	A	A	A	A	A	A	A	A	A	A	A	A	A	A
1670	C	C	C	C	C	C	C	C	C	C	C	C	C	C	C	C	C	C
1671	T	T	T	T	T	T	T	T	T	T	T	T	T	T	T	T	T	T
1672	T	T	T	T	T	T	T	T	T	T	T	T	T	T	T	T	T	T
1673	A	A	A	A	A	A	A	A	A	A	A	A	A	A	A	A	A	A
1674	A	A	A	A	A	A	A	A	A	A	A	A	A	A	A	A	A	A
1675	T	T	T	T	T	T	T	T	T	T	T	T	T	T	T	T	T	T
1676	G	G	G	G	G	G	G	G	G	G	G	G	G	G	G	G	G	G
1677	A	A	A	A	A	A	A	A	A	A	A	A	A	A	A	A	A	A
1678	A	A	A	A	A	A	A	A	A	A	A	A	A	A	A	A	A	A
1679	G	G	G	G	G	G	G	G	G	G	G	G	G	G	G	G	G	G
1680	A	A	A	A	A	A	A	A	A	A	A	A	A	A	A	A	A	A
1681	G	G	G	G	G	G	G	G	G	G	G	G	G	G	G	G	G	G
1682	A	A	A	A	A	A	A	A	A	A	A	A	A	A	A	A	A	A
1683	T	T	T	T	T	T	T	T	T	T	T	T	T	T	T	T	T	T
1684	C	C	C	C	C	C	C	C	C	C	C	C	C	C	C	C	C	C
1685	G	G	G	G	G	G	G	G	G	G	G	G	G	G	G	G	G	G
1686	C	C	C	C	C	C	C	C	C	C	C	C	C	C	C	C	C	C
1687	C	C	C	C	C	C	C	C	C	C	C	C	C	C	C	C	C	C
1688	A	A	A	A	A	A	A	A	A	A	A	A	A	A	A	A	A	A
1689	T	T	T	T	T	T	T	T	T	T	T	T	T	T	T	T	T	T
1690	T	T	T	T	T	T	T	T	T	T	T	T	T	T	T	T	T	T
1691	A	A	A	A	A	A	A	A	A	A	A	A	A	A	A	A	A	A
1692	T	T	T	T	T	T	T	T	T	T	T	T	T	T	T	T	T	T
1693	T	T	T	T	T	T	T	T	T	T	T	T	T	T	T	T	T	T
1694	T	T	T	T	T	T	T	T	T	T	T	T	T	T	T	T	T	T
1695	T	T	T	T	T	T	T	T	T	T	T	T	T	T	T	T	T	T
1696	G	G	G	G	G	G	G	G	G	G	G	G	G	G	G	G	G	G
1697	G	G	G	G	G	G	G	G	G	G	G	G	G	G	G	G	G	G
1698	C	C	C	C	C	C	C	C	C	C	C	C	C	C	C	C	C	C
1699	A	A	A	A	A	A	A	A	A	A	A	A	A	A	A	A	A	A
1700	T	T	T	T	T	T	T	T	T	T	T	T	T	T	T	T	T	T
1701	C	C	C	C	C	C	C	C	C	C	C	C	C	C	C	C	C	C
1702	T	T	T	T	T	T	T	T	T	T	T	T	T	T	T	T	T	T
1703	T	T	T	T	T	T	T	T	T	T	T	T	T	T	T	T	T	T
1704	T	T	T	T	T	T	T	T	T	T	T	T	T	T	T	T	T	T
1705	T	T	T	T	T	T	T	T	T	T	T	T	T	T	T	T	T	T
1706	T	T	T	T	T	T	T	T	T	T	T	T	T	T	T	T	T	T
1707	C	C	C	C	C	C	C	C	C	C	C	C	C	C	C	C	C	C
1708	T	T	T	T	T	T	T	T	T	T	T	T	T	T	T	T	T	T
1709	G	G	G	G	G	G	G	G	G	G	G	G	G	G	G	G	G	G
1710	C	C	C	C	C	C	C	C	C	C	C	C	C	C	C	C	C	C
1711	T	T	T	T	T	T	T	T	T	T	T	T	T	T	T	T	T	T
1712	T	T	T	T	T	T	T	T	T	T	T	T	T	T	T	T	T	T
1713	C	C	C	C	C	C	C	C	C	C	C	C	C	C	C	C	C	C
1714	C	C	C	C	C	C	C	C	C	C	C	C	C	C	C	C	C	C
1715	A	A	A	A	A	A	A	A	A	A	A	A	A	A	A	A	A	A
1716	C	C	C	C	C	C	C	C	C	C	C	C	C	C	C	C	C	C
1717	A	A	A	A	A	A	A	A	A	A	A	A	A	A	A	A	A	A
1718	A	A	A	A	A	A	A	A	A	A	A	A	A	A	A	A	A	A
1719	G	G	G	G	G	G	G	G	G	G	G	G	G	G	G	G	G	G
1720	T	T	T	T	T	T	T	T	T	T	T	T	T	T	T	T	T	T
1721	G	G	G	G	G	G	G	G	G	G	G	G	G	G	G	G	G	G
1722	C	C	C	C	C	C	C	C	C	C	C	C	C	C	C	C	C	C
1723	T	T	T	T	T	T	T	T	T	T	T	T	T	T	T	T	T	T
1724	T	T	T	T	T	T	T	T	T	T	T	T	T	T	T	T	T	T
1725	T	T	T	T	T	T	T	T	T	T	T	T	T	T	T	T	T	T
1726	T	T	T	T	T	T	T	T	T	T	T	T	T	T	T	T	T	T
1727	G	G	G	G	G	G	G	G	G	G	G	G	G	G	G	G	G	G
1728	T	T	T	T	T	T	T	T	T	T	T	T	T	T	T	T	T	T
1729	G	G	G	G	G	G	G	G	G	G	G	G	G	G	G	G	G	G
1730	G	G	G	G	G	G	G	G	G	G	G	G	G	G	G	G	G	G
1731	A	A	A	A	A	A	A	A	A	A	A	A	A	A	A	A	A	A
1732	A	A	A	A	A	A	A	A	A	A	A	A	A	A	A	A	A	A
1733	A	A	A	A	A	A	A	A	A	A	A	A	A	A	A	A	A	A
1734	C	C	C	C	C	C	C	C	C	C	C	C	C	C	C	C	C	C
1735	T	T	T	T	T	T	T	T	T	T	T	T	T	T	T	T	T	T
1736	G	G	G	G	G	G	G	G	G	G	G	G	G	G	G	G	G	G
1737	T	T	T	T	T	T	T	T	T	T	T	T	T	T	T	T	T	T
1738	G	G	G	G	G	G	G	G	G	G	G	G	G	G	G	G	G	G
1739	A	A	A	A	A	A	A	A	A	A	A	A	A	A	A	A	A	A
1740	A	A	A	A	A	A	A	A	A	A	A	A	A	A	A	A	A	A
1741	A	A	A	A	A	A	A	A	A	A	A	A	A	A	A	A	A	A
1742	G	G	G	G	G	G	G	G	G	G	G	G	G	G	G	G	G	G
1743	G	G	G	G	G	G	G	G	G	G	G	G	G	G	G	G	G	G
1744	T	T	T	T	T	T	T	T	T	T	T	T	T	T	T	T	T	T
1745	T	T	T	T	T	T	T	T	T	T	T	T	T	T	T	T	T	T
1746	T	T	T	T	T	T	T	T	T	T	T	T	T	T	T	T	T	T
1747	G	G	G	G	G	G	G	G	G	G	G	G	G	G	G	G	G	G
1748	G	G	G	G	G	G	G	G	G	G	G	G	G	G	G	G	G	G
1749	A	A	A	A	A	A	A	A	A	A	A	A	A	A	A	A	A	A
1750	T	T	T	T	T	T	T	T	T	T	T	T	T	T	T	T	T	T
1751	T	T	T	T	T	T	T	T	T	T	T	T	T	T	T	T	T	T
1752	A	A	A	A	A	A	A	A	A	A	A	A	A	A	A	A	A	A
1753	T	T	T	T	T	T	T	T	T	T	T	T	T	T	T	T	T	T
1754	A	A	A	A	A	A	A	A	A	A	A	A	A	A	A	A	A	A
1755	A	A	A	A	A	A	A	A	A	A	A	A	A	A	A	A	A	A
1756	A	A	A	A	A	A	A	A	A	A	A	A	A	A	A	A	A	A
1757	G	G	G	G	G	G	G	G	G	G	G	G	G	G	G	G	G	G
1758	C	C	C	C	C	C	C	C	C	C	C	C	C	C	C	C	C	C
1759	A	A	A	A	A	A	A	A	A	A	A	A	A	A	A	A	A	A
1760	T	T	T	T	T	T	T	T	T	T	T	T	T	T	T	T	T	T
1761	T	T	T	T	T	T	T	T	T	T	T	T	T	T	T	T	T	T
1762	C	C	C	C	C	C	C	C	C	C	C	C	C	C	C	C	C	C
1763	A	A	A	A	A	A	A	A	A	A	A	A	A	A	A	A	A	A
1764	A	A	A	A	A	A	A	A	A	A	A	A	A	A	A	A	A	A
1765	A	A	A	A	A	A	A	A	A	A	A	A	A	A	A	A	A	A
1766	C	C	C	C	C	C	C	C	C	C	C	C	C	C	C	C	C	C
1767	A	A	A	A	A	A	A	A	A	A	A	A	A	A	A	A	A	A
1768	A	A	A	A	A	A	A	A	A	A	A	A	A	A	A	A	A	A
1769	A	A	A	A	A	A	A	A	A	A	A	A	A	A	A	A	A	A
1770	T	T	T	T	T	T	T	T	T	T	T	T	T	T	T	T	T	T
1771	T	T	T	T	T	T	T	T	T	T	T	T	T	T	T	T	T	T
1772	G	G	G	G	G	G	G	G	G	G	G	G	G	G	G	G	G	G
1773	T	T	T	T	T	T	T	T	T	T	T	T	T	T	T	T	T	T
1774	T	T	T	T	T	T	T	T	T	T	T	T	T	T	T	T	T	T
1775	G	G	G	G	G	G	G	G	G	G	G	G	G	G	G	G	G	G
1776	A	A	A	A	A	A	A	A	A	A	A	A	A	A	A	A	A	A
1777	A	A	A	A	A	A	A	A	A	A	A	A	A	A	A	A	A	A
1778	T	T	T	T	T	T	T	T	T	T	T	T	T	T	T	T	T	T
1779	C	C	C	C	C	C	C	C	C	C	C	C	C	C	C	C	C	C
1780	C	C	C	C	C	C	C	C	C	C	C	C	C	C	C	C	C	C
1781	T	T	T	T	T	T	T	T	T	T	T	T	T	T	T	T	T	T
1782	G	G	G	G	G	G	G	G	G	G	G	G	G	G	G	G	G	G
1783	T	T	T	T	T	T	T	T	T	T	T	T	T	T	T	T	T	T
1784	G	G	G	G	G	G	G	G	G	G	G	G	G	G	G	G	G	G
1785	G	G	G	G	G	G	G	G	G	G	G	G	G	G	G	G	G	G
1786	T	T	T	T	T	T	T	T	T	T	T	T	T	T	T	T	T	T
1787	A	A	A	A	A	A	A	A	A	A	A	A	A	A	A	A	A	A
1788	A	A	A	A	A	A	A	A	A	A	A	A	A	A	A	A	A	A
1789	T	T	T	T	T	T	T	T	T	T	T	T	T	T	T	T	T	T
1790	T	T	T	T	T	T	T	T	T	T	T	T	T	T	T	T	T	T
1791	T	T	T	T	T	T	T	T	T	T	T	T	T	T	T	T	T	T
1792	T	T	T	T	T	T	T	T	T	T	T	T	T	T	T	T	T	T
1793	A	A	A	A	A	A	A	A	A	A	A	A	A	A	A	A	A	A
1794	A	A	A	A	A	A	A	A	A	A	A	A	A	A	A	A	A	A
1795	A	A	A	A	A	A	A	A	A	A	A	A	A	A	A	A	A	A
1796	G	G	G	G	G	G	G	G	G	G	G	G	G	G	G	G	G	G
1797	T	T	T	T	T	T	T	T	T	T	T	T	T	T	T	T	T	T
1798	T	T	T	T	T	T	T	T	T	T	T	T	T	T	T	T	T	T
1799	A	A	A	A	A	A	A	A	A	A	A	A	A	A	A	A	A	A
1800	C	C	C	C	C	C	C	C	C	C	C	C	C	C	C	C	C	C
1801	A	A	A	A	A	A	A	A	A	A	A	A	A	A	A	A	A	A
1802	A	A	A	A	A	A	A	A	A	A	A	A	A	A	A	A	A	A
1803	A	A	A	A	A	A	A	A	A	A	A	A	A	A	A	A	A	A
1804	A	A	A	A	A	A	A	A	A	A	A	A	A	A	A	A	A	A
1805	G	G	G	G	G	G	G	G	G	G	G	G	G	G	G	G	G	G
1806	G	G	G	G	G	G	G	G	G	G	G	G	G	G	G	G	G	G
1807	A	A	A	A	A	A	A	A	A	A	A	A	A	A	A	A	A	A
1808	A	A	A	A	A	A	A	A	A	A	A	A	A	A	A	A	A	A
1809	A	A	A	A	A	A	A	A	A	A	A	A	A	A	A	A	A	A
1810	A	A	A	A	A	A	A	A	A	A	A	A	A	A	A	A	A	A
1811	G	G	G	G	G	G	G	G	G	G	G	G	G	G	G	G	G	G
1812	C	C	C	C	C	C	C	C	C	C	C	C	C	C	C	C	C	C
1813	T	T	T	T	T	T	T	T	T	T	T	T	T	T	T	T	T	T
1814	A	A	A	A	A	A	A	A	A	A	A	A	A	A	A	A	A	A
1815	A	A	A	A	A	A	A	A	A	A	A	A	A	A	A	A	A	A
1816	A	A	A	A	A	A	A	A	A	A	A	A	A	A	A	A	A	A
1817	A	A	A	A	A	A	A	A	A	A	A	A	A	A	A	A	A	A
1818	A	A	A	A	A	A	A	A	A	A	A	A	A	A	A	A	A	A
1819	A	A	A	A	A	A	A	A	A	A	A	A	A	A	A	A	A	A
1820	G	G	G	G	G	G	G	G	G	G	G	G	G	G	G	G	G	G
1821	G	G	G	G	G	G	G	G	G	G	G	G	G	G	G	G	G	G
1822	T	T	T	T	T	T	T	T	T	T	T	T	T	T	T	T	T	T
1823	G	G	G	G	G	G	G	G	G	G	G	G	G	G	G	G	G	G
1824	C	C	C	C	C	C	C	C	C	C	C	C	C	C	C	C	C	C
1825	C	C	C	C	C	C	C	C	C	C	C	C	C	C	C	C	C	C
1826	T	T	T	T	T	T	T	T	T	T	T	T	T	T	T	T	T	T
1827	G	G	G	G	G	G	G	G	G	G	G	G	G	G	G	G	G	G
1828	G	G	G	G	G	G	G	G	G	G	G	G	G	G	G	G	G	G
1829	A	A	A	A	A	A	A	A	A	A	A	A	A	A	A	A	A	A
1830	A	A	A	A	A	A	A	A	A	A	A	A	A	A	A	A	A	A
1831	T	T	T	T	T	T	T	T	T	T	T	T	T	T	T	T	T	T
1832	A	A	A	A	A	A	A	A	A	A	A	A	A	A	A	A	A	A
1833	T	T	T	T	T	T	T	T	T	T	T	T	T	T	T	T	T	T
1834	T	T	T	T	T	T	T	T	T	T	T	T	T	T	T	T	T	T
1835	G	G	G	G	G	G	G	G	G	G	G	G	G	G	G	G	G	G
1836	G	G	G	G	G	G	G	G	G	G	G	G	G	G	G	G	G	G
1837	T	T	T	T	T	T	T	T	T	T	T	T	T	T	T	T	T	T
1838	G	G	G	G	G	G	G	G	G	G	G	G	G	G	G	G	G	G
1839	A	A	A	A	A	A	A	A	A	A	A	A	A	A	A	A	A	A
1840	A	A	A	A	A	A	A	A	A	A	A	A	A	A	A	A	A	A
1841	C	C	C	C	C	C	C	C	C	C	C	C	C	C	C	C	C	C
1842	A	A	A	A	A	A	A	A	A	A	A	A	A	A	A	A	A	A
1843	G	G	G	G	G	G	G	G	G	G	G	G	G	G	G	G	G	G
1844	A	A	A	A	A	A	A	A	A	A	A	A	A	A	A	A	A	A
1845	A	A	A	A	A	A	A	A	A	A	A	A	A	A	A	A	A	A
1846	A	A	A	A	A	A	A	A	A	A	A	A	A	A	A	A	A	A
1847	T	T	T	T	T	T	T	T	T	T	T	T	T	T	T	T	T	T
1848	C	C	C	C	C	C	C	C	C	C	C	C	C	C	C	C	C	C
1849	A	A	A	A	A	A	A	A	A	A	A	A	A	A	A	A	A	A
1850	A	A	A	A	A	A	A	A	A	A	A	A	A	A	A	A	A	A
1851	T	T	T	T	T	T	T	T	T	T	T	T	T	T	T	T	T	T
1852	A	A	A	A	A	A	A	A	A	A	A	A	A	A	A	A	A	A
1853	C	C	C	C	C	C	C	C	C	C	C	C	C	C	C	C	C	C
1854	T	T	T	T	T	T	T	T	T	T	T	T	T	T	T	T	T	T
1855	G	G	G	G	G	G	G	G	G	G	G	G	G	G	G	G	G	G
1856	A	A	A	A	A	A	A	A	A	A	A	A	A	A	A	A	A	A
1857	G	G	G	G	G	G	G	G	G	G	G	G	G	G	G	G	G	G
1858	T	T	T	T	T	T	T	T	T	T	T	T	T	T	T	T	T	T
1859	C	C	C	C	C	C	C	C	C	C	C	C	C	C	C	C	C	C
1860	C	C	C	C	C	C	C	C	C	C	C	C	C	C	C	C	C	C
1861	T	T	T	T	T	T	T	T	T	T	T	T	T	T	T	T	T	T
1862	C	C	C	C	C	C	C	C	C	C	C	C	C	C	C	C	C	C
1863	T	T	T	T	T	T	T	T	T	T	T	T	T	T	T	T	T	T
1864	T	T	T	T	T	T	T	T	T	T	T	T	T	T	T	T	T	T
1865	T	T	T	T	T	T	T	T	T	T	T	T	T	T	T	T	T	T
1866	A	A	A	A	A	A	A	A	A	A	A	A	A	A	A	A	A	A
1867	T	T	T	T	T	T	T	T	T	T	T	T	T	T	T	T	T	T
1868	G	G	G	G	G	G	G	G	G	G	G	G	G	G	G	G	G	G
1869	C	C	C	C	C	C	C	C	C	C	C	C	C	C	C	C	C	C
1870	A	A	A	A	A	A	A	A	A	A	A	A	A	A	A	A	A	A
1871	T	T	T	T	T	T	T	T	T	T	T	T	T	T	T	T	T	T
1872	T	T	T	T	T	T	T	T	T	T	T	T	T	T	T	T	T	T
1873	T	T	T	T	T	T	T	T	T	T	T	T	T	T	T	T	T	T
1874	G	G	G	G	G	G	G	G	G	G	G	G	G	G	G	G	G	G
1875	C	C	C	C	C	C	C	C	C	C	C	C	C	C	C	C	C	C
1876	A	A	A	A	A	A	A	A	A	A	A	A	A	A	A	A	A	A
1877	T	T	T	T	T	T	T	T	T	T	T	T	T	T	T	T	T	T
1878	C	C	C	C	C	C	C	C	C	C	C	C	C	C	C	C	C	C
1879	A	A	A	A	A	A	A	A	A	A	A	A	A	A	A	A	A	A
1880	G	G	G	G	G	G	G	G	G	G	G	G	G	G	G	G	G	G
1881	A	A	A	A	A	A	A	A	A	A	A	A	A	A	A	A	A	A
1882	G	G	G	G	G	G	G	G	G	G	G	G	G	G	G	G	G	G
1883	G	G	G	G	G	G	G	G	G	G	G	G	G	G	G	G	G	G
1884	C	C	C	C	C	C	C	C	C	C	C	C	C	C	C	C	C	C
1885	T	T	T	T	T	T	T	T	T	T	T	T	T	T	T	T	T	T
1886	G	G	G	G	G	G	G	G	G	G	G	G	G	G	G	G	G	G
1887	C	C	C	C	C	C	C	C	C	C	C	C	C	C	C	C	C	C
1888	T	T	T	T	T	T	T	T	T	T	T	T	T	T	T	T	T	T
1889	C	C	C	C	C	C	C	C	C	C	C	C	C	C	C	C	C	C
1890	G	G	G	G	G	G	G	G	G	G	G	G	G	G	G	G	G	G
1891	T	T	T	T	T	T	T	T	T	T	T	T	T	T	T	T	T	T
1892	G	G	G	G	G	G	G	G	G	G	G	G	G	G	G	G	G	G
1893	T	T	T	T	T	T	T	T	T	T	T	T	T	T	T	T	T	T
1894	T	T	T	T	T	T	T	T	T	T	T	T	T	T	T	T	T	T
1895	G	G	G	G	G	G	G	G	G	G	G	G	G	G	G	G	G	G
1896	T	T	T	T	T	T	T	T	T	T	T	T	T	T	T	T	T	T
1897	A	A	A	A	A	A	A	A	A	A	A	A	A	A	A	A	A	A
1898	C	C	C	C	C	C	C	C	C	C	C	C	C	C	C	C	C	C
1899	G	G	G	G	G	G	G	G	G	G	G	G	G	G	G	G	G	G
1900	A	A	A	A	A	A	A	A	A	A	A	A	A	A	A	A	A	A
1901	T	T	T	T	T	T	T	T	T	T	T	T	T	T	T	T	T	T
1902	C	C	C	C	C	C	C	C	C	C	C	C	C	C	C	C	C	C
1903	A	A	A	A	A	A	A	A	A	A	A	A	A	A	A	A	A	A
1904	A	A	A	A	A	A	A	A	A	A	A	A	A	A	A	A	A	A
1905	T	T	T	T	T	T	T	T	T	T	T	T	T	T	T	T	T	T
1906	T	T	T	T	T	T	T	T	T	T	T	T	T	T	T	T	T	T
1907	T	T	T	T	T	T	T	T	T	T	T	T	T	T	T	T	T	T
1908	T	T	T	T	T	T	T	T	T	T	T	T	T	T	T	T	T	T
1909	C	C	C	C	C	C	C	C	C	C	C	C	C	C	C	C	C	C
1910	T	T	T	T	T	T	T	T	T	T	T	T	T	T	T	T	T	T
1911	C	C	C	C	C	C	C	C	C	C	C	C	C	C	C	C	C	C
1912	C	C	C	C	C	C	C	C	C	C	C	C	C	C	C	C	C	C
1913	C	C	C	C	C	C	C	C	C	C	C	C	C	C	C	C	C	C
1914	G	G	G	G	G	G	G	G	G	G	G	G	G	G	G	G	G	G
1915	C	C	C	C	C	C	C	C	C	C	C	C	C	C	C	C	C	C
1916	A	A	A	A	A	A	A	A	A	A	A	A	A	A	A	A	A	A
1917	C	C	C	C	C	C	C	C	C	C	C	C	C	C	C	C	C	C
1918	T	T	T	T	T	T	T	T	T	T	T	T	T	T	T	T	T	T
1919	C	C	C	C	C	C	C	C	C	C	C	C	C	C	C	C	C	C
1920	T	T	T	T	T	T	T	T	T	T	T	T	T	T	T	T	T	T
1921	T	T	T	T	T	T	T	T	T	T	T	T	T	T	T	T	T	T
1922	G	G	G	G	G	G	G	G	G	G	G	G	G	G	G	G	G	G
1923	A	A	A	A	A	A	A	A	A	A	A	A	A	A	A	A	A	A
1924	A	A	A	A	A	A	A	A	A	A	A	A	A	A	A	A	A	A
1925	A	A	A	A	A	A	A	A	A	A	A	A	A	A	A	A	A	A
1926	C	C	C	C	C	C	C	C	C	C	C	C	C	C	C	C	C	C
1927	T	T	T	T	T	T	T	T	T	T	T	T	T	T	T	T	T	T
1928	G	G	G	G	G	G	G	G	G	G	G	G	G	G	G	G	G	G
1929	C	C	C	C	C	C	C	C	C	C	C	C	C	C	C	C	C	C
1930	T	T	T	T	T	T	T	T	T	T	T	T	T	T	T	T	T	T
1931	C	C	C	C	C	C	C	C	C	C	C	C	C	C	C	C	C	C
1932	A	A	A	A	A	A	A	A	A	A	A	A	A	A	A	A	A	A
1933	A	A	A	A	A	A	A	A	A	A	A	A	A	A	A	A	A	A
1934	A	A	A	A	A	A	A	A	A	A	A	A	A	A	A	A	A	A
1935	A	A	A	A	A	A	A	A	A	A	A	A	A	A	A	A	A	A
1936	T	T	T	T	T	T	T	T	T	T	T	T	T	T	T	T	T	T
1937	T	T	T	T	T	T	T	T	T	T	T	T	T	T	T	T	T	T
1938	C	C	C	C	C	C	C	C	C	C	C	C	C	C	C	C	C	C
1939	T	T	T	T	T	T	T	T	T	T	T	T	T	T	T	T	T	T
1940	G	G	G	G	G	G	G	G	G	G	G	G	G	G	G	G	G	G
1941	T	T	T	T	T	T	T	T	T	T	T	T	T	T	T	T	T	T
1942	G	G	G	G	G	G	G	G	G	G	G	G	G	G	G	G	G	G
1943	C	C	C	C	C	C	C	C	C	C	C	C	C	C	C	C	C	C
1944	G	G	G	G	G	G	G	G	G	G	G	G	G	G	G	G	G	G
1945	T	T	T	T	T	T	T	T	T	T	T	T	T	T	T	T	T	T
1946	G	G	G	G	G	G	G	G	G	G	G	G	G	G	G	G	G	G
1947	T	T	T	T	T	T	T	T	T	T	T	T	T	T	T	T	T	T
1948	T	T	T	T	T	T	T	T	T	T	T	T	T	T	T	T	T	T
1949	T	T	T	T	T	T	T	T	T	T	T	T	T	T	T	T	T	T
1950	T	T	T	T	T	T	T	T	T	T	T	T	T	T	T	T	T	T
1951	A	A	A	A	A	A	A	A	A	A	A	A	A	A	A	A	A	A
1952	C	C	C	C	C	C	C	C	C	C	C	C	C	C	C	C	C	C
1953	A	A	A	A	A	A	A	A	A	A	A	A	A	A	A	A	A	A
1954	G	G	G	G	G	G	G	G	G	G	G	G	G	G	G	G	G	G
1955	A	A	A	A	A	A	A	A	A	A	A	A	A	A	A	A	A	A
1956	A	A	A	A	A	A	A	A	A	A	A	A	A	A	A	A	A	A
1957	G	G	G	G	G	G	G	G	G	G	G	G	G	G	G	G	G	G
1958	G	G	G	G	G	G	G	G	G	G	G	G	G	G	G	G	G	G
1959	C	C	C	C	C	C	C	C	C	C	C	C	C	C	C	C	C	C
1960	C	C	C	C	C	C	C	C	C	C	C	C	C	C	C	C	C	C
1961	G	G	G	G	G	G	G	G	G	G	G	G	G	G	G	G	G	G
1962	C	C	C	C	C	C	C	C	C	C	C	C	C	C	C	C	C	C
1963	T	T	T	T	T	T	T	T	T	T	T	T	T	T	T	T	T	T
1964	A	A	A	A	A	A	A	A	A	A	A	A	A	A	A	A	A	A
1965	T	T	T	T	T	T	T	T	T	T	T	T	T	T	T	T	T	T
1966	A	A	A	A	A	A	A	A	A	A	A	A	A	A	A	A	A	A
1967	A	A	A	A	A	A	A	A	A	A	A	A	A	A	A	A	A	A
1968	C	C	C	C	C	C	C	C	C	C	C	C	C	C	C	C	C	C
1969	A	A	A	A	A	A	A	A	A	A	A	A	A	A	A	A	A	A
1970	A	A	A	A	A	A	A	A	A	A	A	A	A	A	A	A	A	A
1971	T	T	T	T	T	T	T	T	T	T	T	T	T	T	T	T	T	T
1972	A	A	A	A	A	A	A	A	A	A	A	A	A	A	A	A	A	A
1973	C	C	C	C	C	C	C	C	C	C	C	C	C	C	C	C	C	C
1974	T	T	T	T	T	T	T	T	T	T	T	T	T	T	T	T	T	T
1975	A	A	A	A	A	A	A	A	A	A	A	A	A	A	A	A	A	A
1976	G	G	G	G	G	G	G	G	G	G	G	G	G	G	G	G	G	G
1977	A	A	A	A	A	A	A	A	A	A	A	A	A	A	A	A	A	A
1978	T	T	T	T	T	T	T	T	T	T	T	T	T	T	T	T	T	T
1979	G	G	G	G	G	G	G	G	G	G	G	G	G	G	G	G	G	G
1980	G	G	G	G	G	G	G	G	G	G	G	G	G	G	G	G	G	G
1981	A	A	A	A	A	A	A	A	A	A	A	A	A	A	A	A	A	A
1982	A	A	A	A	A	A	A	A	A	A	A	A	A	A	A	A	A	A
1983	T	T	T	T	T	T	T	T	T	T	T	T	T	T	T	T	T	T
1984	T	T	T	T	T	T	T	T	T	T	T	T	T	T	T	T	T	T
1985	T	T	T	T	T	T	T	T	T	T	T	T	T	T	T	T	T	T
1986	C	C	C	C	C	C	C	C	C	C	C	C	C	C	C	C	C	C
1987	A	A	A	A	A	A	A	A	A	A	A	A	A	A	A	A	A	A
1988	C	C	C	C	C	C	C	C	C	C	C	C	C	C	C	C	C	C
1989	A	A	A	A	A	A	A	A	A	A	A	A	A	A	A	A	A	A
1990	G	G	G	G	G	G	G	G	G	G	G	G	G	G	G	G	G	G
1991	T	T	T	T	T	T	T	T	T	T	T	T	T	T	T	T	T	T
1992	A	A	A	A	A	A	A	A	A	A	A	A	A	A	A	A	A	A
1993	T	T	T	T	T	T	T	T	T	T	T	T	T	T	T	T	T	T
1994	T	T	T	T	T	T	T	T	T	T	T	T	T	T	T	T	T	T
1995	C	C	C	C	C	C	C	C	C	C	C	C	C	C	C	C	C	C
1996	A	A	A	A	A	A	A	A	A	A	A	A	A	A	A	A	A	A
1997	C	C	C	C	C	C	C	C	C	C	C	C	C	C	C	C	C	C
1998	T	T	T	T	T	T	T	T	T	T	T	T	T	T	T	T	T	T
1999	G	G	G	G	G	G	G	G	G	G	G	G	G	G	G	G	G	G
[truncated: 27,900 more rows]

## Sheet: Percentage conservation 
	% Consensus by nucleotide
Genome Position	A	C	G	T
1	35	12	24	24
2	12	18	18	47
3	24	0	12	59
4	76	0	0	18
5	76	18	0	6
6	82	6	6	6
7	18	6	71	6
8	0	6	94	0
9	0	0	0	100
10	0	0	0	100
11	0	0	0	100
12	100	0	0	0
13	0	0	0	100
14	100	0	0	0
15	0	100	0	0
16	0	100	0	0
17	0	0	0	100
18	0	0	0	100
19	0	100	0	0
20	0	100	0	0
21	0	100	0	0
22	100	0	0	0
23	0	0	100	0
24	0	0	100	0
25	0	0	0	100
26	100	0	0	0
27	100	0	0	0
28	0	100	0	0
29	100	0	0	0
30	100	0	0	0
31	100	0	0	0
32	0	100	0	0
33	0	100	0	0
34	100	0	0	0
35	100	0	0	0
36	0	100	0	0
37	0	100	0	0
38	100	0	0	0
39	100	0	0	0
40	0	100	0	0
41	0	0	0	100
42	0	0	0	100
43	0	0	0	100
44	0	100	0	0
45	0	0	100	0
46	100	0	0	0
47	0	0	0	100
48	0	100	0	0
49	0	0	0	100
50	0	100	0	0
51	0	0	0	100
52	0	0	0	100
53	0	0	100	0
54	0	0	0	100
55	100	0	0	0
56	0	0	100	0
57	100	0	0	0
58	0	0	0	100
59	0	100	0	0
60	0	0	0	100
61	0	0	100	0
62	0	0	0	100
63	0	0	0	100
64	0	100	0	0
65	0	0	0	100
66	0	100	0	0
67	0	0	0	100
68	100	0	0	0
69	100	0	0	0
70	100	0	0	0
71	0	100	0	0
72	0	0	100	0
73	100	0	0	0
74	100	0	0	0
75	0	100	0	0
76	0	0	0	100
77	0	0	0	100
78	0	0	0	100
79	100	0	0	0
80	100	0	0	0
81	100	0	0	0
82	100	0	0	0
83	0	0	0	100
84	0	100	0	0
85	0	0	0	100
86	0	0	100	0
87	0	0	0	100
88	0	0	100	0
89	0	0	0	100
90	0	0	100	0
91	0	0	100	0
92	0	100	0	0
93	0	0	0	100
94	0	0	100	0
95	0	0	0	100
96	0	100	0	0
97	100	0	0	0
98	0	100	0	0
99	0	0	0	100
100	0	100	0	0
101	0	0	100	0
102	0	0	100	0
103	0	100	0	0
104	0	0	0	100
105	0	0	100	0
106	0	100	0	0
107	100	0	0	0
108	0	0	0	100
109	0	0	100	0
110	0	100	0	0
111	0	0	0	100
112	0	0	0	100
113	100	0	0	0
114	0	0	100	0
115	0	0	0	100
116	0	0	100	0
117	0	100	0	0
118	100	0	0	0
119	0	100	0	0
120	0	0	0	100
121	0	100	0	0
122	100	0	0	0
123	0	100	0	0
124	0	0	100	0
125	0	100	0	0
126	100	0	0	0
127	0	0	100	0
128	0	0	0	100
129	100	0	0	0
130	0	0	0	100
131	100	0	0	0
132	100	0	0	0
133	0	0	0	100
134	0	0	0	100
135	100	0	0	0
136	100	0	0	0
137	0	0	0	100
138	100	0	0	0
139	100	0	0	0
140	0	100	0	0
141	0	0	0	100
142	100	0	0	0
143	100	0	0	0
144	0	0	0	100
145	0	0	0	100
146	100	0	0	0
147	0	100	0	0
148	0	0	0	100
149	0	0	100	0
150	0	0	0	100
151	0	100	0	0
152	0	0	100	0
153	0	0	0	100
154	0	0	0	100
155	0	0	100	0
156	100	0	0	0
157	0	100	0	0
158	100	0	0	0
159	0	0	100	0
160	0	0	100	0
161	100	0	0	0
162	0	100	0	0
163	100	0	0	0
164	0	100	0	0
165	0	0	100	0
166	100	0	0	0
167	0	0	100	0
168	0	0	0	100
169	100	0	0	0
170	100	0	0	0
171	0	100	0	0
172	0	0	0	100
173	0	100	0	0
174	0	0	100	0
175	0	0	0	100
176	0	100	0	0
177	0	0	0	100
178	100	0	0	0
179	0	0	0	100
180	0	100	0	0
181	0	0	0	100
182	0	0	0	100
183	0	100	0	0
184	0	0	0	100
185	0	0	100	0
186	0	100	0	0
187	100	0	0	0
188	0	0	100	0
189	0	0	100	0
190	0	100	0	0
191	0	0	0	100
192	0	0	100	0
193	0	100	0	0
194	0	0	0	100
195	0	0	0	100
196	100	0	0	0
197	0	100	0	0
198	0	0	100	0
199	0	0	100	0
200	0	0	0	100
201	0	0	0	100
202	0	0	0	100
203	0	100	0	0
204	0	0	100	0
205	0	0	0	100
206	0	100	0	0
207	0	100	0	0
208	0	0	100	0
209	0	0	0	100
210	0	0	100	0
211	0	0	0	100
212	0	0	0	100
213	0	0	100	0
214	0	100	0	0
215	100	0	0	0
216	0	0	100	0
217	0	100	0	0
218	0	100	0	0
219	0	0	100	0
220	100	0	0	0
221	0	0	0	100
222	0	100	0	0
223	100	0	0	0
224	0	0	0	100
225	0	100	0	0
226	100	0	0	0
227	0	0	100	0
228	0	100	0	0
229	100	0	0	0
230	0	100	0	0
231	100	0	0	0
232	0	0	0	100
233	0	100	0	0
234	0	0	0	100
235	100	0	0	0
236	0	0	100	0
237	0	0	100	0
238	0	0	0	100
239	0	0	0	100
240	0	0	0	100
241	0	100	0	0
242	0	0	100	0
243	0	0	0	100
244	0	100	0	0
245	0	100	0	0
246	0	0	100	0
247	0	0	100	0
248	0	0	100	0
249	0	0	0	100
250	0	0	100	0
251	0	0	0	100
252	0	0	100	0
253	100	0	0	0
254	0	100	0	0
255	0	100	0	0
256	0	0	100	0
257	100	0	0	0
258	100	0	0	0
259	100	0	0	0
260	0	0	100	0
261	0	0	100	0
262	0	0	0	100
263	100	0	0	0
264	100	0	0	0
265	0	0	100	0
266	100	0	0	0
267	0	0	0	100
268	0	0	100	0
269	0	0	100	0
270	100	0	0	0
271	0	0	100	0
272	100	0	0	0
273	0	0	100	0
274	0	100	0	0
275	0	100	0	0
276	0	0	0	100
277	0	0	0	100
278	0	0	100	0
279	0	0	0	100
280	0	100	0	0
281	0	100	0	0
282	0	100	0	0
283	0	0	0	100
284	0	0	100	0
285	0	0	100	0
286	0	0	0	100
287	0	0	0	100
288	0	0	0	100
289	0	100	0	0
290	100	0	0	0
291	100	0	0	0
292	0	100	0	0
293	0	0	100	0
294	100	0	0	0
295	0	0	100	0
296	100	0	0	0
297	100	0	0	0
298	100	0	0	0
299	100	0	0	0
300	0	100	0	0
301	100	0	0	0
302	0	100	0	0
303	100	0	0	0
304	0	100	0	0
305	0	0	100	0
306	0	0	0	100
307	0	100	0	0
308	0	100	0	0
309	100	0	0	0
310	100	0	0	0
311	0	100	0	0
312	0	0	0	100
313	0	100	0	0
314	100	0	0	0
315	0	0	100	0
316	0	0	0	100
317	0	0	0	100
318	0	0	0	100
319	0	0	100	0
320	0	100	0	0
321	0	100	0	0
322	0	0	0	100
323	0	0	100	0
324	0	0	0	100
325	0	0	0	100
326	0	0	0	100
327	0	0	0	100
328	100	0	0	0
329	0	100	0	0
330	100	0	0	0
331	0	0	100	0
332	0	0	100	0
333	0	0	0	100
334	0	0	0	100
335	0	100	0	0
336	0	0	100	0
337	0	100	0	0
338	0	0	100	0
339	100	0	0	0
340	0	100	0	0
341	0	0	100	0
342	0	0	0	100
343	0	0	100	0
344	0	100	0	0
345	0	0	0	100
346	0	100	0	0
347	0	0	100	0
348	0	0	0	100
349	100	0	0	0
350	0	100	0	0
351	0	0	100	0
352	0	0	0	100
353	0	0	100	0
354	0	0	100	0
355	0	100	0	0
356	0	0	0	100
357	0	0	0	100
358	0	0	0	100
359	0	0	100	0
360	0	0	100	0
361	100	0	0	0
362	0	0	100	0
363	100	0	0	0
364	0	100	0	0
365	0	0	0	100
366	0	100	0	0
367	0	100	0	0
368	0	0	100	0
369	0	0	0	100
370	0	0	100	0
371	0	0	100	0
372	100	0	0	0
373	0	0	100	0
374	0	0	100	0
375	100	0	0	0
376	0	0	100	0
377	0	0	100	0
378	0	0	0	100
379	0	100	0	0
380	0	0	0	100
381	0	0	0	100
382	100	0	0	0
383	0	0	0	100
384	0	100	0	0
385	100	0	0	0
386	0	0	100	0
387	100	0	0	0
388	0	0	100	0
389	0	0	100	0
390	0	100	0	0
391	100	0	0	0
392	0	100	0	0
393	0	0	100	0
394	0	0	0	100
395	0	100	0	0
396	100	0	0	0
397	100	0	0	0
398	0	100	0	0
399	100	0	0	0
400	0	0	0	100
401	0	100	0	0
402	0	0	0	100
403	0	0	0	100
404	100	0	0	0
405	100	0	0	0
406	100	0	0	0
407	0	0	100	0
408	100	0	0	0
409	0	0	0	100
410	0	0	100	0
411	0	0	100	0
412	0	100	0	0
413	100	0	0	0
414	0	100	0	0
415	0	0	0	100
416	0	0	0	100
417	0	0	100	0
418	0	0	0	100
419	0	0	100	0
420	0	0	100	0
421	0	100	0	0
422	0	0	0	100
423	0	0	0	100
424	100	0	0	0
425	0	0	100	0
426	0	0	0	100
427	100	0	0	0
428	0	0	100	0
429	100	0	0	0
430	100	0	0	0
431	0	0	100	0
432	0	0	0	100
433	0	0	0	100
434	0	0	100	0
435	100	0	0	0
436	100	0	0	0
437	100	0	0	0
438	100	0	0	0
439	100	0	0	0
440	0	0	100	0
441	0	0	100	0
442	0	100	0	0
443	0	0	100	0
444	0	0	0	100
445	0	0	0	100
446	0	0	0	100
447	0	0	0	100
448	0	0	100	0
449	0	100	0	0
450	0	100	0	0
451	0	0	0	100
452	0	100	0	0
453	100	0	0	0
454	100	0	0	0
455	0	100	0	0
456	0	0	0	100
457	0	0	0	100
458	0	0	100	0
459	100	0	0	0
460	100	0	0	0
461	0	100	0	0
462	100	0	0	0
463	0	0	100	0
464	0	100	0	0
465	0	100	0	0
466	0	100	0	0
467	0	0	0	100
468	100	0	0	0
469	0	0	0	100
470	0	0	100	0
471	0	0	0	100
472	0	0	100	0
473	0	0	0	100
474	0	0	0	100
475	0	100	0	0
476	100	0	0	0
477	0	0	0	100
478	0	100	0	0
479	100	0	0	0
480	100	0	0	0
481	100	0	0	0
482	0	100	0	0
483	0	0	100	0
484	0	0	0	100
485	0	0	0	100
486	0	100	0	0
487	0	0	100	0
488	0	0	100	0
489	100	0	0	0
490	0	0	0	100
491	0	0	100	0
492	0	100	0	0
493	0	0	0	100
494	0	100	0	0
495	0	0	100	0
496	100	0	0	0
497	100	0	0	0
498	0	100	0	0
499	0	0	0	100
500	0	0	100	0
501	0	100	0	0
502	100	0	0	0
503	0	100	0	0
504	0	100	0	0
505	0	0	0	100
506	0	100	0	0
507	100	0	0	0
508	0	0	0	100
509	0	0	100	0
510	0	0	100	0
511	0	0	0	100
512	0	100	0	0
513	100	0	0	0
514	0	0	0	100
515	0	0	100	0
516	0	0	0	100
517	0	0	0	100
518	100	0	0	0
519	0	0	0	100
520	0	0	100	0
521	0	0	100	0
522	0	0	0	100
523	0	0	0	100
524	0	0	100	0
525	100	0	0	0
526	0	0	100	0
527	0	100	0	0
528	0	0	0	100
529	0	0	100	0
530	0	0	100	0
531	0	0	0	100
532	100	0	0	0
533	0	0	100	0
534	0	100	0	0
535	100	0	0	0
536	0	0	100	0
537	100	0	0	0
538	100	0	0	0
539	0	100	0	0
540	0	0	0	100
541	0	100	0	0
542	0	0	100	0
543	100	0	0	0
544	100	0	0	0
545	0	0	100	0
546	0	0	100	0
547	0	100	0	0
548	100	0	0	0
549	0	0	0	100
550	0	0	0	100
551	0	100	0	0
552	100	0	0	0
553	0	0	100	0
554	0	0	0	100
555	100	0	0	0
556	0	100	0	0
557	0	0	100	0
558	0	0	100	0
559	0	0	0	100
560	0	100	0	0
561	0	0	100	0
562	0	0	0	100
563	100	0	0	0
564	0	0	100	0
565	0	0	0	100
566	0	0	100	0
567	0	0	100	0
568	0	0	0	100
569	0	0	100	0
570	100	0	0	0
571	0	0	100	0
572	100	0	0	0
573	0	100	0	0
574	100	0	0	0
575	0	100	0	0
576	0	0	0	100
577	0	0	0	100
578	0	0	100	0
579	0	0	100	0
580	0	0	0	100
581	0	0	100	0
582	0	0	0	100
583	0	100	0	0
584	0	100	0	0
585	0	0	0	100
586	0	0	0	100
587	0	0	100	0
588	0	0	0	100
589	0	100	0	0
590	0	100	0	0
591	0	100	0	0
592	0	0	0	100
593	0	100	0	0
594	100	0	0	0
595	0	0	0	100
596	0	0	100	0
597	0	0	0	100
598	0	0	100	0
599	0	0	100	0
600	0	0	100	0
601	0	100	0	0
602	0	0	100	0
603	100	0	0	0
604	100	0	0	0
605	100	0	0	0
606	0	0	0	100
607	100	0	0	0
608	0	100	0	0
609	0	100	0	0
610	100	0	0	0
611	0	0	100	0
612	0	0	0	100
613	0	0	100	0
614	0	0	100	0
615	0	100	0	0
616	0	0	0	100
617	0	0	0	100
618	100	0	0	0
619	0	100	0	0
620	0	100	0	0
621	0	0	100	0
622	0	100	0	0
623	100	0	0	0
624	100	0	0	0
625	0	0	100	0
626	0	0	100	0
627	0	0	0	100
628	0	0	0	100
629	0	100	0	0
630	0	0	0	100
631	0	0	0	100
632	0	100	0	0
633	0	0	0	100
634	0	0	0	100
635	0	100	0	0
636	0	0	100	0
637	0	0	0	100
638	100	0	0	0
639	100	0	0	0
640	0	0	100	0
641	100	0	0	0
642	100	0	0	0
643	0	100	0	0
644	0	0	100	0
645	0	0	100	0
646	0	0	0	100
647	100	0	0	0
648	100	0	0	0
649	0	0	0	100
650	100	0	0	0
651	100	0	0	0
652	100	0	0	0
653	0	0	100	0
654	0	0	100	0
655	100	0	0	0
656	0	0	100	0
657	0	100	0	0
658	0	0	0	100
659	0	0	100	0
660	0	0	100	0
661	0	0	0	100
662	0	0	100	0
663	0	0	100	0
664	0	100	0	0
665	0	100	0	0
666	100	0	0	0
667	0	0	0	100
668	100	0	0	0
669	0	0	100	0
670	0	0	0	100
671	0	0	0	100
672	100	0	0	0
673	0	100	0	0
674	0	0	100	0
675	0	0	100	0
676	0	100	0	0
677	0	0	100	0
678	0	100	0	0
679	0	100	0	0
680	0	0	100	0
681	100	0	0	0
682	0	0	0	100
683	0	100	0	0
684	0	0	0	100
685	100	0	0	0
686	100	0	0	0
687	100	0	0	0
688	0	0	100	0
689	0	0	0	100
690	0	100	0	0
691	100	0	0	0
692	0	0	0	100
693	0	0	0	100
694	0	0	0	100
695	0	0	100	0
696	100	0	0	0
697	0	100	0	0
698	0	0	0	100
699	0	0	0	100
700	100	0	0	0
701	0	0	100	0
702	0	0	100	0
703	0	100	0	0
704	0	0	100	0
705	100	0	0	0
706	0	100	0	0
707	0	0	100	0
708	100	0	0	0
709	0	0	100	0
710	0	100	0	0
711	0	0	0	100
712	0	0	0	100
713	0	0	100	0
714	0	0	100	0
715	0	100	0	0
716	100	0	0	0
717	0	100	0	0
718	0	0	0	100
719	0	0	100	0
720	100	0	0	0
721	0	0	0	100
722	0	100	0	0
723	0	100	0	0
724	0	0	0	100
725	0	0	0	100
726	100	0	0	0
727	0	0	0	100
728	0	0	100	0
729	100	0	0	0
730	100	0	0	0
731	0	0	100	0
732	100	0	0	0
733	0	0	0	100
734	0	0	0	100
735	0	0	0	100
736	0	0	0	100
737	0	100	0	0
738	100	0	0	0
739	100	0	0	0
740	0	0	100	0
741	100	0	0	0
742	100	0	0	0
743	100	0	0	0
744	100	0	0	0
745	0	100	0	0
746	0	0	0	100
747	0	0	100	0
748	0	0	100	0
749	100	0	0	0
750	100	0	0	0
751	0	100	0	0
752	100	0	0	0
753	0	100	0	0
754	0	0	0	100
755	100	0	0	0
756	100	0	0	0
757	100	0	0	0
758	0	100	0	0
759	100	0	0	0
760	0	0	0	100
761	100	0	0	0
762	0	0	100	0
763	0	100	0	0
764	100	0	0	0
765	0	0	100	0
766	0	0	0	100
767	0	0	100	0
768	0	0	100	0
769	0	0	0	100
770	0	0	100	0
771	0	0	0	100
772	0	0	0	100
773	100	0	0	0
774	0	100	0	0
775	0	100	0	0
776	0	100	0	0
777	0	0	100	0
778	0	0	0	100
779	0	0	100	0
780	100	0	0	0
781	100	0	0	0
782	0	100	0	0
783	0	0	0	100
784	0	100	0	0
785	100	0	0	0
786	0	0	0	100
787	0	0	100	0
788	0	100	0	0
789	0	0	100	0
790	0	0	0	100
791	0	0	100	0
792	100	0	0	0
793	0	0	100	0
794	0	100	0	0
795	0	0	0	100
796	0	0	0	100
797	100	0	0	0
798	100	0	0	0
799	0	100	0	0
800	0	0	100	0
801	0	0	100	0
802	100	0	0	0
803	0	0	100	0
804	0	0	100	0
805	0	0	100	0
806	0	0	100	0
807	0	100	0	0
808	100	0	0	0
809	0	0	0	100
810	100	0	0	0
811	0	100	0	0
812	100	0	0	0
813	0	100	0	0
814	0	0	0	100
815	0	100	0	0
816	0	0	100	0
817	0	100	0	0
818	0	0	0	100
819	100	0	0	0
820	0	0	0	100
821	0	0	100	0
822	0	0	0	100
823	0	100	0	0
824	0	0	100	0
825	100	0	0	0
826	0	0	0	100
827	100	0	0	0
828	100	0	0	0
829	0	100	0	0
830	100	0	0	0
831	100	0	0	0
832	0	100	0	0
833	0	0	0	100
834	0	0	0	100
835	0	100	0	0
836	0	0	0	100
837	0	0	100	0
838	0	0	0	100
839	0	0	100	0
840	0	0	100	0
841	0	100	0	0
842	0	100	0	0
843	0	100	0	0
844	0	0	0	100
845	0	0	100	0
846	100	0	0	0
847	0	0	0	100
848	0	0	100	0
849	0	0	100	0
850	0	100	0	0
851	0	0	0	100
852	100	0	0	0
853	0	100	0	0
854	0	100	0	0
855	0	100	0	0
856	0	0	0	100
857	0	100	0	0
858	0	0	0	100
859	0	0	0	100
860	0	0	100	0
861	100	0	0	0
862	0	0	100	0
863	0	0	0	100
864	0	0	100	0
865	0	100	0	0
866	100	0	0	0
867	0	0	0	100
868	0	0	0	100
869	100	0	0	0
870	100	0	0	0
871	100	0	0	0
872	0	0	100	0
873	100	0	0	0
874	0	100	0	0
875	0	100	0	0
876	0	0	0	100
877	0	0	0	100
878	0	100	0	0
879	0	0	0	100
880	100	0	0	0
881	0	0	100	0
882	0	100	0	0
883	100	0	0	0
884	0	100	0	0
885	0	0	100	0
886	0	0	0	100
887	0	0	100	0
888	0	100	0	0
889	0	0	0	100
890	0	0	100	0
891	0	0	100	0
892	0	0	0	100
893	100	0	0	0
894	100	0	0	0
895	100	0	0	0
896	0	0	100	0
897	0	100	0	0
898	0	0	0	100
899	0	0	0	100
900	0	100	0	0
901	100	0	0	0
902	0	0	0	100
903	0	0	100	0
904	0	100	0	0
905	100	0	0	0
906	0	100	0	0
907	0	0	0	100
908	0	0	0	100
909	0	0	0	100
910	0	0	100	0
911	0	0	0	100
912	0	100	0	0
913	0	100	0	0
914	0	0	100	0
915	100	0	0	0
916	100	0	0	0
917	0	100	0	0
918	100	0	0	0
919	100	0	0	0
920	0	100	0	0
921	0	0	0	100
922	0	0	100	0
923	0	0	100	0
924	100	0	0	0
925	0	100	0	0
926	0	0	0	100
927	0	0	0	100
928	0	0	0	100
929	100	0	0	0
930	0	0	0	100
931	0	0	0	100
932	0	0	100	0
933	100	0	0	0
934	0	100	0	0
935	100	0	0	0
936	0	100	0	0
937	0	0	0	100
938	100	0	0	0
939	100	0	0	0
940	0	0	100	0
941	100	0	0	0
942	0	0	100	0
943	0	0	100	0
944	0	0	100	0
945	0	0	100	0
946	0	0	0	100
947	0	0	100	0
948	0	0	0	100
949	100	0	0	0
950	0	0	0	100
951	100	0	0	0
952	0	100	0	0
953	0	0	0	100
954	0	0	100	0
955	0	100	0	0
956	0	0	0	100
957	0	0	100	0
958	0	100	0	0
959	0	100	0	0
960	0	0	100	0
961	0	0	0	100
962	0	0	100	0
963	100	0	0	0
964	100	0	0	0
965	0	100	0	0
966	100	0	0	0
967	0	0	0	100
968	0	0	100	0
969	100	0	0	0
970	0	0	100	0
971	0	100	0	0
972	100	0	0	0
973	0	0	0	100
974	0	0	100	0
975	100	0	0	0
976	100	0	0	0
977	100	0	0	0
978	0	0	0	100
979	0	0	0	100
980	0	0	100	0
981	0	100	0	0
982	0	0	0	100
983	0	0	0	100
984	0	0	100	0
985	0	0	100	0
986	0	0	0	100
987	100	0	0	0
988	0	100	0	0
989	100	0	0	0
990	0	100	0	0
991	0	0	100	0
992	0	0	100	0
993	100	0	0	0
994	100	0	0	0
995	0	100	0	0
996	0	0	100	0
997	0	0	0	100
998	0	0	0	100
999	0	100	0	0
1000	0	0	0	100
1001	0	0	100	0
1002	100	0	0	0
1003	100	0	0	0
1004	100	0	0	0
1005	100	0	0	0
1006	0	0	100	0
1007	100	0	0	0
1008	0	0	100	0
1009	0	100	0	0
1010	0	0	0	100
1011	100	0	0	0
1012	0	0	0	100
1013	0	0	100	0
1014	100	0	0	0
1015	100	0	0	0
1016	0	0	0	100
1017	0	0	0	100
1018	0	0	100	0
1019	0	100	0	0
1020	100	0	0	0
1021	0	0	100	0
1022	100	0	0	0
1023	0	100	0	0
1024	100	0	0	0
1025	0	100	0	0
1026	0	100	0	0
1027	0	0	0	100
1028	0	0	0	100
1029	0	0	0	100
1030	0	0	0	100
1031	0	0	100	0
1032	100	0	0	0
1033	100	0	0	0
1034	100	0	0	0
1035	0	0	0	100
1036	0	0	0	100
1037	100	0	0	0
1038	100	0	0	0
1039	100	0	0	0
1040	0	0	0	100
1041	0	0	0	100
1042	0	0	100	0
1043	0	0	100	0
1044	0	100	0	0
1045	100	0	0	0
1046	100	0	0	0
1047	100	0	0	0
1048	0	0	100	0
1049	100	0	0	0
1050	100	0	0	0
1051	100	0	0	0
1052	0	0	0	100
1053	0	0	0	100
1054	0	0	0	100
1055	0	0	100	0
1056	100	0	0	0
1057	0	100	0	0
1058	100	0	0	0
1059	0	100	0	0
1060	0	100	0	0
1061	0	0	0	100
1062	0	0	0	100
1063	0	100	0	0
1064	100	0	0	0
1065	100	0	0	0
1066	0	0	0	100
1067	0	0	100	0
1068	0	0	100	0
1069	0	0	100	0
1070	0	0	100	0
1071	100	0	0	0
1072	100	0	0	0
1073	0	0	0	100
1074	0	0	100	0
1075	0	0	0	100
1076	0	100	0	0
1077	0	100	0	0
1078	100	0	0	0
1079	100	0	0	0
1080	100	0	0	0
1081	0	0	0	100
1082	0	0	0	100
1083	0	0	0	100
1084	0	0	0	100
1085	0	0	100	0
1086	0	0	0	100
1087	100	0	0	0
1088	0	0	0	100
1089	0	0	0	100
1090	0	0	0	100
1091	0	100	0	0
1092	0	100	0	0
1093	0	100	0	0
1094	0	0	0	100
1095	0	0	0	100
1096	100	0	0	0
1097	100	0	0	0
1098	100	0	0	0
1099	0	0	0	100
1100	0	0	0	100
1101	0	100	0	0
1102	0	100	0	0
1103	100	0	0	0
1104	0	0	0	100
1105	100	0	0	0
1106	100	0	0	0
1107	0	0	0	100
1108	0	100	0	0
1109	100	0	0	0
1110	100	0	0	0
1111	0	0	100	0
1112	100	0	0	0
1113	0	100	0	0
1114	0	0	0	100
1115	100	0	0	0
1116	0	0	0	100
1117	0	0	0	100
1118	0	100	0	0
1119	100	0	0	0
1120	100	0	0	0
1121	0	100	0	0
1122	0	100	0	0
1123	100	0	0	0
1124	100	0	0	0
1125	0	0	100	0
1126	0	0	100	0
1127	0	0	100	0
1128	0	0	0	100
1129	0	0	0	100
1130	0	0	100	0
1131	100	0	0	0
1132	100	0	0	0
1133	100	0	0	0
1134	100	0	0	0
1135	0	0	100	0
1136	100	0	0	0
1137	100	0	0	0
1138	100	0	0	0
1139	100	0	0	0
1140	100	0	0	0
1141	0	0	100	0
1142	0	100	0	0
1143	0	0	0	100
1144	0	0	0	100
1145	0	0	100	0
1146	100	0	0	0
1147	0	0	0	100
1148	0	0	100	0
1149	0	0	100	0
1150	0	100	0	0
1151	0	0	0	100
1152	0	0	0	100
1153	0	0	0	100
1154	100	0	0	0
1155	0	0	0	100
1156	0	0	100	0
1157	0	0	100	0
1158	0	0	100	0
1159	0	0	0	100
1160	100	0	0	0
1161	0	0	100	0
1162	100	0	0	0
1163	100	0	0	0
1164	0	0	0	100
1165	0	0	0	100
1166	0	100	0	0
1167	0	0	100	0
1168	100	0	0	0
1169	0	0	0	100
1170	0	100	0	0
1171	0	0	0	100
1172	0	0	100	0
1173	0	0	0	100
1174	0	100	0	0
1175	0	0	0	100
1176	100	0	0	0
1177	0	0	0	100
1178	0	100	0	0
1179	0	100	0	0
1180	100	0	0	0
1181	0	0	100	0
1182	0	0	0	100
1183	0	0	0	100
1184	0	0	100	0
1185	0	100	0	0
1186	0	0	100	0
1187	0	0	0	100
1188	0	100	0	0
1189	100	0	0	0
1190	0	100	0	0
1191	0	100	0	0
1192	100	0	0	0
1193	100	0	0	0
1194	100	0	0	0
1195	0	0	0	100
1196	0	0	100	0
1197	100	0	0	0
1198	100	0	0	0
1199	0	0	0	100
1200	0	0	100	0
1201	0	100	0	0
1202	100	0	0	0
1203	100	0	0	0
1204	0	100	0	0
1205	0	100	0	0
1206	100	0	0	0
1207	100	0	0	0
1208	100	0	0	0
1209	0	0	0	100
1210	0	0	100	0
1211	0	0	0	100
1212	0	0	100	0
1213	0	100	0	0
1214	0	100	0	0
1215	0	0	0	100
1216	0	0	0	100
1217	0	0	0	100
1218	0	100	0	0
1219	100	0	0	0
1220	100	0	0	0
1221	0	100	0	0
1222	0	0	0	100
1223	0	100	0	0
1224	0	0	0	100
1225	0	100	0	0
1226	100	0	0	0
1227	0	0	0	100
1228	0	0	100	0
1229	100	0	0	0
1230	100	0	0	0
1231	0	0	100	0
1232	0	0	0	100
1233	0	0	100	0
1234	0	0	0	100
1235	0	0	100	0
1236	100	0	0	0
1237	0	0	0	100
1238	0	100	0	0
1239	100	0	0	0
1240	0	0	0	100
1241	0	0	0	100
1242	0	0	100	0
1243	0	0	0	100
1244	0	0	100	0
1245	0	0	100	0
1246	0	0	0	100
1247	0	0	100	0
1248	100	0	0	0
1249	100	0	0	0
1250	100	0	0	0
1251	0	100	0	0
1252	0	0	0	100
1253	0	0	0	100
1254	0	100	0	0
1255	100	0	0	0
1256	0	0	0	100
1257	0	0	100	0
1258	0	0	100	0
1259	0	100	0	0
1260	100	0	0	0
1261	0	0	100	0
1262	100	0	0	0
1263	0	100	0	0
1264	0	0	100	0
1265	0	0	100	0
1266	0	0	100	0
1267	0	100	0	0
1268	0	0	100	0
1269	100	0	0	0
1270	0	0	0	100
1271	0	0	0	100
1272	0	0	0	100
1273	0	0	0	100
1274	0	0	100	0
1275	0	0	0	100
1276	0	0	0	100
1277	100	0	0	0
1278	100	0	0	0
1279	100	0	0	0
1280	0	0	100	0
1281	0	100	0	0
1282	0	100	0	0
1283	100	0	0	0
1284	0	100	0	0
1285	0	0	0	100
1286	0	0	0	100
1287	0	0	100	0
1288	0	100	0	0
1289	0	0	100	0
1290	100	0	0	0
1291	100	0	0	0
1292	0	0	0	100
1293	0	0	0	100
1294	0	0	0	100
1295	0	0	0	100
1296	0	0	100	0
1297	0	0	0	100
1298	0	0	100	0
1299	0	0	100	0
1300	0	100	0	0
1301	100	0	0	0
1302	0	100	0	0
1303	0	0	0	100
1304	0	0	100	0
1305	100	0	0	0
1306	0	0	100	0
1307	100	0	0	0
1308	100	0	0	0
1309	0	0	0	100
1310	0	0	0	100
1311	0	0	0	100
1312	0	0	100	0
1313	100	0	0	0
1314	0	100	0	0
1315	0	0	0	100
1316	100	0	0	0
1317	100	0	0	0
1318	100	0	0	0
1319	0	0	100	0
1320	100	0	0	0
1321	100	0	0	0
1322	0	0	100	0
1323	0	0	100	0
1324	0	0	0	100
1325	0	0	100	0
1326	0	100	0	0
1327	0	100	0	0
1328	100	0	0	0
1329	0	100	0	0
1330	0	0	0	100
1331	100	0	0	0
1332	0	100	0	0
1333	0	0	0	100
1334	0	0	0	100
1335	0	0	100	0
1336	0	0	0	100
1337	0	0	100	0
1338	0	0	100	0
1339	0	0	0	100
1340	0	0	0	100
1341	100	0	0	0
1342	0	100	0	0
1343	0	0	0	100
1344	0	0	0	100
1345	100	0	0	0
1346	0	100	0	0
1347	0	100	0	0
1348	0	100	0	0
1349	0	100	0	0
1350	100	0	0	0
1351	100	0	0	0
1352	100	0	0	0
1353	100	0	0	0
1354	0	0	0	100
1355	0	0	100	0
1356	0	100	0	0
1357	0	0	0	100
1358	0	0	100	0
1359	0	0	0	100
1360	0	0	0	100
1361	0	0	100	0
1362	0	0	0	100
1363	0	0	0	100
1364	100	0	0	0
1365	100	0	0	0
1366	100	0	0	0
1367	100	0	0	0
1368	0	0	0	100
1369	0	0	0	100
1370	0	0	0	100
1371	100	0	0	0
1372	0	0	0	100
1373	0	0	0	100
1374	0	0	100	0
1375	0	0	0	100
1376	0	100	0	0
1377	0	100	0	0
1378	100	0	0	0
1379	0	0	100	0
1380	0	100	0	0
1381	100	0	0	0
1382	0	0	0	100
1383	0	0	100	0
1384	0	0	0	100
1385	0	100	0	0
1386	100	0	0	0
1387	0	100	0	0
1388	100	0	0	0
1389	100	0	0	0
1390	0	0	0	100
1391	0	0	0	100
1392	0	100	0	0
1393	100	0	0	0
1394	0	0	100	0
1395	100	0	0	0
1396	100	0	0	0
1397	0	0	100	0
1398	0	0	0	100
1399	100	0	0	0
1400	0	0	100	0
1401	0	0	100	0
1402	100	0	0	0
1403	0	100	0	0
1404	0	100	0	0
1405	0	0	0	100
1406	0	0	100	0
1407	100	0	0	0
1408	0	0	100	0
1409	0	100	0	0
1410	100	0	0	0
1411	0	0	0	100
1412	100	0	0	0
1413	0	0	100	0
1414	0	0	0	100
1415	0	100	0	0
1416	0	0	0	100
1417	0	0	0	100
1418	0	0	100	0
1419	0	100	0	0
1420	0	100	0	0
1421	0	0	100	0
1422	100	0	0	0
1423	100	0	0	0
1424	0	0	0	100
1425	100	0	0	0
1426	0	100	0	0
1427	0	100	0	0
1428	100	0	0	0
1429	0	0	0	100
1430	100	0	0	0
1431	100	0	0	0
1432	0	0	0	100
1433	0	0	100	0
1434	100	0	0	0
1435	100	0	0	0
1436	0	0	0	100
1437	0	100	0	0
1438	0	0	0	100
1439	0	0	100	0
1440	0	0	100	0
1441	0	100	0	0
1442	0	0	0	100
1443	0	0	0	100
1444	0	0	100	0
1445	100	0	0	0
1446	100	0	0	0
1447	100	0	0	0
1448	100	0	0	0
1449	0	100	0	0
1450	0	100	0	0
1451	100	0	0	0
1452	0	0	0	100
1453	0	0	0	100
1454	0	100	0	0
1455	0	0	0	100
1456	0	0	0	100
1457	0	100	0	0
1458	0	0	100	0
1459	0	0	0	100
1460	100	0	0	0
1461	100	0	0	0
1462	0	0	100	0
1463	0	0	100	0
1464	0	0	100	0
1465	0	0	0	100
1466	0	0	100	0
1467	0	0	100	0
1468	0	0	0	100
1469	0	100	0	0
1470	0	0	100	0
1471	0	100	0	0
1472	100	0	0	0
1473	0	100	0	0
1474	0	0	0	100
1475	100	0	0	0
1476	0	0	0	100
1477	0	0	0	100
1478	0	0	100	0
1479	0	100	0	0
1480	0	100	0	0
1481	0	0	0	100
1482	0	0	0	100
1483	0	0	0	100
1484	0	0	100	0
1485	0	0	100	0
1486	100	0	0	0
1487	0	0	100	0
1488	0	0	100	0
1489	0	100	0	0
1490	0	0	0	100
1491	0	0	100	0
1492	0	0	0	100
1493	0	0	100	0
1494	0	0	0	100
1495	0	0	100	0
1496	0	0	0	100
1497	0	0	0	100
1498	0	100	0	0
1499	0	0	0	100
1500	0	100	0	0
1501	0	0	0	100
1502	0	0	0	100
1503	100	0	0	0
1504	0	0	0	100
1505	0	0	100	0
1506	0	0	0	100
1507	0	0	0	100
1508	0	0	100	0
1509	0	0	100	0
1510	0	0	0	100
1511	0	0	0	100
1512	0	0	100	0
1513	0	100	0	0
1514	0	100	0	0
1515	100	0	0	0
1516	0	0	0	100
1517	100	0	0	0
1518	100	0	0	0
1519	0	100	0	0
1520	100	0	0	0
1521	100	0	0	0
1522	0	0	100	0
1523	0	0	0	100
1524	0	0	100	0
1525	0	0	0	100
1526	0	0	100	0
1527	0	100	0	0
1528	0	100	0	0
1529	0	0	0	100
1530	100	0	0	0
1531	0	0	0	100
1532	0	0	0	100
1533	0	0	100	0
1534	0	0	100	0
1535	0	0	100	0
1536	0	0	0	100
1537	0	0	0	100
1538	0	100	0	0
1539	0	100	0	0
1540	100	0	0	0
1541	0	100	0	0
1542	0	0	100	0
1543	0	0	0	100
1544	0	0	100	0
1545	0	100	0	0
1546	0	0	0	100
1547	100	0	0	0
1548	0	0	100	0
1549	0	100	0	0
1550	0	0	100	0
1551	0	100	0	0
1552	0	0	0	100
1553	100	0	0	0
1554	100	0	0	0
1555	0	100	0	0
1556	100	0	0	0
1557	0	0	0	100
1558	100	0	0	0
1559	0	0	100	0
1560	0	0	100	0
1561	0	0	0	100
1562	0	0	0	100
1563	0	0	100	0
1564	0	0	0	100
1565	100	0	0	0
1566	100	0	0	0
1567	0	100	0	0
1568	0	100	0	0
1569	100	0	0	0
1570	0	0	0	100
1571	100	0	0	0
1572	0	100	0	0
1573	100	0	0	0
1574	0	0	100	0
1575	0	0	100	0
1576	0	0	0	100
1577	0	0	100	0
1578	0	0	0	100
1579	0	0	0	100
1580	0	0	100	0
1581	0	0	0	100
1582	0	0	0	100
1583	0	0	100	0
1584	0	0	100	0
1585	100	0	0	0
1586	0	0	100	0
1587	100	0	0	0
1588	100	0	0	0
1589	0	0	100	0
1590	0	0	100	0
1591	0	0	0	100
1592	0	0	0	100
1593	0	100	0	0
1594	0	100	0	0
1595	0	0	100	0
1596	100	0	0	0
1597	100	0	0	0
1598	0	0	100	0
1599	0	0	100	0
1600	0	0	0	100
1601	0	100	0	0
1602	0	0	0	100
1603	0	0	0	100
1604	100	0	0	0
1605	100	0	0	0
1606	0	0	0	100
1607	0	0	100	0
1608	100	0	0	0
1609	0	100	0	0
1610	100	0	0	0
1611	100	0	0	0
1612	0	100	0	0
1613	0	100	0	0
1614	0	0	0	100
1615	0	0	0	100
1616	0	100	0	0
1617	0	0	0	100
1618	0	0	0	100
1619	0	0	100	0
1620	100	0	0	0
1621	100	0	0	0
1622	100	0	0	0
1623	0	0	0	100
1624	100	0	0	0
1625	0	100	0	0
1626	0	0	0	100
1627	0	100	0	0
1628	0	100	0	0
1629	100	0	0	0
1630	100	0	0	0
1631	100	0	0	0
1632	100	0	0	0
1633	100	0	0	0
1634	0	0	100	0
1635	100	0	0	0
1636	0	0	100	0
1637	100	0	0	0
1638	100	0	0	0
1639	100	0	0	0
1640	0	0	100	0
1641	0	0	0	100
1642	0	100	0	0
1643	100	0	0	0
1644	100	0	0	0
1645	0	100	0	0
1646	100	0	0	0
1647	0	0	0	100
1648	0	100	0	0
1649	100	0	0	0
1650	100	0	0	0
1651	0	0	0	100
1652	100	0	0	0
1653	0	0	0	100
1654	0	0	0	100
1655	0	0	100	0
1656	0	0	0	100
1657	0	0	0	100
1658	0	0	100	0
1659	0	0	100	0
1660	0	0	0	100
1661	0	0	100	0
1662	100	0	0	0
1663	0	100	0	0
1664	0	0	0	100
1665	0	0	0	100
1666	0	0	0	100
1667	100	0	0	0
1668	100	0	0	0
1669	100	0	0	0
1670	0	100	0	0
1671	0	0	0	100
1672	0	0	0	100
1673	100	0	0	0
1674	100	0	0	0
1675	0	0	0	100
1676	0	0	100	0
1677	100	0	0	0
1678	100	0	0	0
1679	0	0	100	0
1680	100	0	0	0
1681	0	0	100	0
1682	100	0	0	0
1683	0	0	0	100
1684	0	100	0	0
1685	0	0	100	0
1686	0	100	0	0
1687	0	100	0	0
1688	100	0	0	0
1689	0	0	0	100
1690	0	0	0	100
1691	100	0	0	0
1692	0	0	0	100
1693	0	0	0	100
1694	0	0	0	100
1695	0	0	0	100
1696	0	0	100	0
1697	0	0	100	0
1698	0	100	0	0
1699	100	0	0	0
1700	0	0	0	100
1701	0	100	0	0
1702	0	0	0	100
1703	0	0	0	100
1704	0	0	0	100
1705	0	0	0	100
1706	0	0	0	100
1707	0	100	0	0
1708	0	0	0	100
1709	0	0	100	0
1710	0	100	0	0
1711	0	0	0	100
1712	0	0	0	100
1713	0	100	0	0
1714	0	100	0	0
1715	100	0	0	0
1716	0	100	0	0
1717	100	0	0	0
1718	100	0	0	0
1719	0	0	100	0
1720	0	0	0	100
1721	0	0	100	0
1722	0	100	0	0
1723	0	0	0	100
1724	0	0	0	100
1725	0	0	0	100
1726	0	0	0	100
1727	0	0	100	0
1728	0	0	0	100
1729	0	0	100	0
1730	0	0	100	0
1731	100	0	0	0
1732	100	0	0	0
1733	100	0	0	0
1734	0	100	0	0
1735	0	0	0	100
1736	0	0	100	0
1737	0	0	0	100
1738	0	0	100	0
1739	100	0	0	0
1740	100	0	0	0
1741	100	0	0	0
1742	0	0	100	0
1743	0	0	100	0
1744	0	0	0	100
1745	0	0	0	100
1746	0	0	0	100
1747	0	0	100	0
1748	0	0	100	0
1749	100	0	0	0
1750	0	0	0	100
1751	0	0	0	100
1752	100	0	0	0
1753	0	0	0	100
1754	100	0	0	0
1755	100	0	0	0
1756	100	0	0	0
1757	0	0	100	0
1758	0	100	0	0
1759	100	0	0	0
1760	0	0	0	100
1761	0	0	0	100
1762	0	100	0	0
1763	100	0	0	0
1764	100	0	0	0
1765	100	0	0	0
1766	0	100	0	0
1767	100	0	0	0
1768	100	0	0	0
1769	100	0	0	0
1770	0	0	0	100
1771	0	0	0	100
1772	0	0	100	0
1773	0	0	0	100
1774	0	0	0	100
1775	0	0	100	0
1776	100	0	0	0
1777	100	0	0	0
1778	0	0	0	100
1779	0	100	0	0
1780	0	100	0	0
1781	0	0	0	100
1782	0	0	100	0
1783	0	0	0	100
1784	0	0	100	0
1785	0	0	100	0
1786	0	0	0	100
1787	100	0	0	0
1788	100	0	0	0
1789	0	0	0	100
1790	0	0	0	100
1791	0	0	0	100
1792	0	0	0	100
1793	100	0	0	0
1794	100	0	0	0
1795	100	0	0	0
1796	0	0	100	0
1797	0	0	0	100
1798	0	0	0	100
1799	100	0	0	0
1800	0	100	0	0
1801	100	0	0	0
1802	100	0	0	0
1803	100	0	0	0
1804	100	0	0	0
1805	0	0	100	0
1806	0	0	100	0
1807	100	0	0	0
1808	100	0	0	0
1809	100	0	0	0
1810	100	0	0	0
1811	0	0	100	0
1812	0	100	0	0
1813	0	0	0	100
1814	100	0	0	0
1815	100	0	0	0
1816	100	0	0	0
1817	100	0	0	0
1818	100	0	0	0
1819	100	0	0	0
1820	0	0	100	0
1821	0	0	100	0
1822	0	0	0	100
1823	0	0	100	0
1824	0	100	0	0
1825	0	100	0	0
1826	0	0	0	100
1827	0	0	100	0
1828	0	0	100	0
1829	100	0	0	0
1830	100	0	0	0
1831	0	0	0	100
1832	100	0	0	0
1833	0	0	0	100
1834	0	0	0	100
1835	0	0	100	0
1836	0	0	100	0
1837	0	0	0	100
1838	0	0	100	0
1839	100	0	0	0
1840	100	0	0	0
1841	0	100	0	0
1842	100	0	0	0
1843	0	0	100	0
1844	100	0	0	0
1845	100	0	0	0
1846	100	0	0	0
1847	0	0	0	100
1848	0	100	0	0
1849	100	0	0	0
1850	100	0	0	0
1851	0	0	0	100
1852	100	0	0	0
1853	0	100	0	0
1854	0	0	0	100
1855	0	0	100	0
1856	100	0	0	0
1857	0	0	100	0
1858	0	0	0	100
1859	0	100	0	0
1860	0	100	0	0
1861	0	0	0	100
1862	0	100	0	0
1863	0	0	0	100
1864	0	0	0	100
1865	0	0	0	100
1866	100	0	0	0
1867	0	0	0	100
1868	0	0	100	0
1869	0	100	0	0
1870	100	0	0	0
1871	0	0	0	100
1872	0	0	0	100
1873	0	0	0	100
1874	0	0	100	0
1875	0	100	0	0
1876	100	0	0	0
1877	0	0	0	100
1878	0	100	0	0
1879	100	0	0	0
1880	0	0	100	0
1881	100	0	0	0
1882	0	0	100	0
1883	0	0	100	0
1884	0	100	0	0
1885	0	0	0	100
1886	0	0	100	0
1887	0	100	0	0
1888	0	0	0	100
1889	0	100	0	0
1890	0	0	100	0
1891	0	0	0	100
1892	0	0	100	0
1893	0	0	0	100
1894	0	0	0	100
1895	0	0	100	0
1896	0	0	0	100
1897	100	0	0	0
1898	0	100	0	0
1899	0	0	100	0
1900	100	0	0	0
1901	0	0	0	100
1902	0	100	0	0
1903	100	0	0	0
1904	100	0	0	0
1905	0	0	0	100
1906	0	0	0	100
1907	0	0	0	100
1908	0	0	0	100
1909	0	100	0	0
1910	0	0	0	100
1911	0	100	0	0
1912	0	100	0	0
1913	0	100	0	0
1914	0	0	100	0
1915	0	100	0	0
1916	100	0	0	0
1917	0	100	0	0
1918	0	0	0	100
1919	0	100	0	0
1920	0	0	0	100
1921	0	0	0	100
1922	0	0	100	0
1923	100	0	0	0
1924	100	0	0	0
1925	100	0	0	0
1926	0	100	0	0
1927	0	0	0	100
1928	0	0	100	0
1929	0	100	0	0
1930	0	0	0	100
1931	0	100	0	0
1932	100	0	0	0
1933	100	0	0	0
1934	100	0	0	0
1935	100	0	0	0
1936	0	0	0	100
1937	0	0	0	100
1938	0	100	0	0
1939	0	0	0	100
1940	0	0	100	0
1941	0	0	0	100
1942	0	0	100	0
1943	0	100	0	0
1944	0	0	100	0
1945	0	0	0	100
1946	0	0	100	0
1947	0	0	0	100
1948	0	0	0	100
1949	0	0	0	100
1950	0	0	0	100
1951	100	0	0	0
1952	0	100	0	0
1953	100	0	0	0
1954	0	0	100	0
1955	100	0	0	0
1956	100	0	0	0
1957	0	0	100	0
1958	0	0	100	0
1959	0	100	0	0
1960	0	100	0	0
1961	0	0	100	0
1962	0	100	0	0
1963	0	0	0	100
1964	100	0	0	0
1965	0	0	0	100
1966	100	0	0	0
1967	100	0	0	0
1968	0	100	0	0
1969	100	0	0	0
1970	100	0	0	0
1971	0	0	0	100
1972	100	0	0	0
1973	0	100	0	0
1974	0	0	0	100
1975	100	0	0	0
1976	0	0	100	0
1977	100	0	0	0
1978	0	0	0	100
1979	0	0	100	0
1980	0	0	100	0
1981	100	0	0	0
1982	100	0	0	0
1983	0	0	0	100
1984	0	0	0	100
1985	0	0	0	100
1986	0	100	0	0
1987	100	0	0	0
1988	0	100	0	0
1989	100	0	0	0
1990	0	0	100	0
1991	0	0	0	100
1992	100	0	0	0
1993	0	0	0	100
1994	0	0	0	100
1995	0	100	0	0
1996	100	0	0	0
1997	0	100	0	0
1998	0	0	0	100
[truncated: 27,905 more rows]
