# Supplementary material for: Hypoxia inducible factors regulate infectious SARS-CoV-2, epithelial damage and respiratory symptoms in a hamster COVID-19 model
Source: PLoS Pathog. 2022 Sep 6;18(9):e1010807. doi: 10.1371/journal.ppat.1010807 (PMC9481176; doi:10.1371/journal.ppat.1010807)
Supplement: S3 Table — (XLSX) [file ppat.1010807.s011.xlsx]

## Sheet: Sheet1
	Treatment	Group	Area pneumonia	Area RNA	Area RNA airway	Area RNA parenchyma	L airway	L PB	L PV	L alveoli	Lung Total	Lung Average	Nasal exudate	Nasal necrosis	Nasal virus RNA	Nasal Total	Nasal Average	Nasal RNA exud	Nasal RNA epith
	Vehicle	1	68.3	0.9	1.1	5.3	4	4	4	4	16	4	4	4	4	8	4	4	3
	Vehicle	1	27.5	0.7	0.8	8.1	3	3	4	3	13	3.25	4	4	4	8	4	4	4
	Vehicle	1
	Vehicle	1	61.2	0.1	0.1	1.2	4	4	4	4	16	4	4	4	4	8	4	4	4
	Vehicle	1	55.1	1.7	1.9	2.3	3	4	4	4	15	3.75	4	4	4	8	4	4	3
	Vehicle	1	34.6	0.5	0.7	11.1	4	3	4	3	14	3.5	4	4	4	8	4	4	4
	FG-4592 Pre-Infection	2	42.8	0.7	0.8	3.2	3	3	4	3	13	3.25	4	4	4	8	4	4	3
	FG-4592 Pre-Infection	2	66.3	2.1	2.2	3.5	3	4	4	4	15	3.75	4	4	4	8	4	4	2
	FG-4592 Pre-Infection	2	51.3	1	1.2	2.9	4	4	4	4	16	4	4	4	4	8	4	4	2
	FG-4592 Pre-Infection	2	15.3	0.2	0.3	4	3	2	3	2	10	2.5	4	4	4	8	4	3	2
	FG-4592 Pre-Infection	2	68.9	0.4	0.4	5.1	4	4	4	4	16	4	4	4	4	8	4	4	3
	FG-4592 Pre-Infection	2	70	0.1	0.1	3.9	4	4	4	4	16	4	4	3	4	7	3.5	4	4
	FG-4592 Post-Infection	3	16.8	1	1.1	5.3	3	2	3	2	10	2.5	4	3	4	7	3.5	4	2
	FG-4592 Post-Infection	3	51.2	1.7	1.8	2.6	3	4	4	4	15	3.75	2	2	2	4	2	2	1
	FG-4592 Post-Infection	3	31.3	1.1	1.2	1	3	3	3	3	12	3	4	4	4	8	4	4	3
	FG-4592 Post-Infection	3	44	0.8	0.8	0.8	3	4	4	3	14	3.5	4	3	4	7	3.5	3	2
	FG-4592 Post-Infection	3	18.2	0.4	0.5	2.1	2	3	2	2	9	2.25	4	3	4	7	3.5	3	1
	FG-4592 Post-Infection	3	54.3	0.8	0.8	1.2	4	4	4	4	16	4	4	4	4	8	4	3	2
